# Supplementary material for: Head and neck cancer treatment outcome priorities: A multi-perspective concept mapping study
Source: PLoS One. 2023 Nov 30;18(11):e0294712. doi: 10.1371/journal.pone.0294712 (PMC10688684; doi:10.1371/journal.pone.0294712)
Supplement: S8 Appendix — (CSV) [file pone.0294712.s008.csv]

T-testPQ	ANON123192	rt
T-testPQ	ANON123972	crt
T-testPQ	ANON123976	crt
T-testPQ	ANON123993	rt
T-testPQ	ANON124028	rt
T-testPQ	ANON124068	rt
T-testPQ	P2	rt
T-testPQ	P4	crt
T-testPQ	P3	crt
Role	P5	Patient
Role	ANON123139	Patient
Role	ANON123142	Patient
Role	ANON123147	Patient
Role	ANON123148	Patient
Role	ANON123149	Patient
Role	ANON123150	Patient
Role	ANON123155	Patient
Role	ANON123157	Patient
Role	ANON123159	Patient
Role	ANON123162	Patient
Role	ANON123168	Healthcare provider
Role	ANON123170	Patient
Role	ANON123172	Patient
Role	ANON123176	Patient
Role	ANON123177	Healthcare provider
Role	ANON123181	Patient
Role	ANON123182	Patient
Role	ANON123183	Patient
Role	ANON123184	Patient
Role	ANON123186	Patient
Role	ANON123188	Patient
Role	ANON123189	Patient
Role	ANON123190	Patient
Role	ANON123192	Patient
Role	ANON123200	Patient
Role	ANON123202	Patient
Role	ANON123204	Patient
Role	ANON123205	Patient
Role	ANON123208	Patient
Role	ANON123214	Healthcare provider
Role	ANON123227	Patient
Role	ANON123235	Patient
Role	ANON123237	Patient
Role	ANON123245	Patient
Role	ANON123262	Patient
Role	ANON123263	Patient
Role	ANON123292	Caregiver/Family member
Role	ANON123295	Patient
Role	ANON123296	Caregiver/Family member
Role	ANON123297	Patient
Role	ANON123304	Patient
Role	ANON123307	Patient
Role	ANON123309	Patient
Role	ANON123406	Patient
Role	ANON123422	Patient
Role	ANON123471	Patient
Role	ANON123477	Patient
Role	ANON123478	Patient
Role	ANON123515	Patient
Role	ANON123516	Patient
Role	ANON123520	Healthcare provider
Role	ANON123522	Patient
Role	ANON123536	Patient
Role	ANON123539	Patient
Role	ANON123541	Patient
Role	ANON123546	Patient
Role	ANON123548	Patient
Role	ANON123549	Patient
Role	ANON123551	Caregiver/Family member
Role	ANON123913	Patient
Role	ANON123925	Caregiver/Family member
Role	ANON123929	Patient
Role	ANON123936	Patient
Role	ANON123962	Caregiver/Family member
Role	ANON123968	Healthcare provider
Role	ANON123969	Patient
Role	ANON123972	Patient
Role	ANON123976	Patient
Role	ANON123983	Patient
Role	ANON123993	Patient
Role	ANON124005	Patient
Role	ANON124006	Healthcare provider
Role	ANON124011	Healthcare provider
Role	ANON124015	Healthcare provider
Role	ANON124016	Healthcare provider
Role	ANON124028	Patient
Role	ANON124031	Healthcare provider
Role	ANON124034	Caregiver/Family member
Role	ANON124037	Patient
Role	ANON124038	Patient
Role	ANON124048	Healthcare provider
Role	ANON124062	Healthcare provider
Role	ANON124063	Healthcare provider
Role	ANON124064	Patient
Role	ANON124066	Patient
Role	ANON124067	Healthcare provider
Role	ANON124068	Patient
Role	ANON124069	Patient
Role	ANON124112	Healthcare provider
Role	ANON124124	Healthcare provider
Role	ANON124225	Healthcare provider
Role	ANON124228	Patient
Role	ANON124257	Healthcare provider
Role	ANON124309	Patient
Role	P1	Patient
Role	P2	Patient
Role	P4	Patient
Role	P6	Patient
Role	P7	Patient
Role	P3	Patient
Role	P8	Patient
Age	P5	56
Age	ANON123139	70
Age	ANON123142	65
Age	ANON123147	68
Age	ANON123148	63
Age	ANON123149	58
Age	ANON123150	61
Age	ANON123155	59
Age	ANON123157	68
Age	ANON123159	68
Age	ANON123162	53
Age	ANON123168	55
Age	ANON123170	67
Age	ANON123172	59
Age	ANON123176	65
Age	ANON123177	35
Age	ANON123181	65
Age	ANON123182	64
Age	ANON123183	70
Age	ANON123184	65
Age	ANON123186	50
Age	ANON123188	57
Age	ANON123189	66
Age	ANON123190	61
Age	ANON123192	64
Age	ANON123200	64
Age	ANON123202	58
Age	ANON123204	62
Age	ANON123205	63
Age	ANON123208	64
Age	ANON123214	30
Age	ANON123227	64
Age	ANON123235	59
Age	ANON123237	57
Age	ANON123245	64
Age	ANON123262	67
Age	ANON123263	67
Age	ANON123292	71
Age	ANON123295	55
Age	ANON123296	69
Age	ANON123297	64
Age	ANON123304	52
Age	ANON123307	48
Age	ANON123309	48
Age	ANON123406	68
Age	ANON123422	47
Age	ANON123471	63
Age	ANON123477	58
Age	ANON123478	59
Age	ANON123515	53
Age	ANON123516	51
Age	ANON123520	54
Age	ANON123522	61
Age	ANON123536	44
Age	ANON123539	69
Age	ANON123541	50
Age	ANON123546	60
Age	ANON123548	71
Age	ANON123549	65
Age	ANON123551	60
Age	ANON123913	53
Age	ANON123925	60
Age	ANON123929	50
Age	ANON123936	60
Age	ANON123962	69
Age	ANON123968	34
Age	ANON123969	74
Age	ANON123972	64
Age	ANON123976	64
Age	ANON123983	50
Age	ANON123993	65
Age	ANON124005	71
Age	ANON124006	54
Age	ANON124011	35
Age	ANON124015	31
Age	ANON124016	24
Age	ANON124028	60
Age	ANON124031	51
Age	ANON124034	71
Age	ANON124037	71
Age	ANON124038	64
Age	ANON124048	45
Age	ANON124062	54
Age	ANON124063	45
Age	ANON124064	69
Age	ANON124066	64
Age	ANON124067	71
Age	ANON124068	57
Age	ANON124069	69
Age	ANON124112	41
Age	ANON124124	38
Age	ANON124225	24
Age	ANON124228	64
Age	ANON124257	38
Age	ANON124309	64
Age	P1	66
Age	P2	64
Age	P4	66
Age	P6	62
Age	P7	53
Age	P3	69
Age	P8	61
Gender	P5	Female
Gender	ANON123139	Male
Gender	ANON123142	Male
Gender	ANON123147	Male
Gender	ANON123148	Male
Gender	ANON123149	Female
Gender	ANON123150	Male
Gender	ANON123155	Female
Gender	ANON123157	Male
Gender	ANON123159	Male
Gender	ANON123162	Female
Gender	ANON123168	Female
Gender	ANON123170	Male
Gender	ANON123172	Male
Gender	ANON123176	Male
Gender	ANON123177	Female
Gender	ANON123181	Female
Gender	ANON123182	Male
Gender	ANON123183	Male
Gender	ANON123184	Female
Gender	ANON123186	Male
Gender	ANON123188	Male
Gender	ANON123189	Male
Gender	ANON123190	Female
Gender	ANON123192	Female
Gender	ANON123200	Male
Gender	ANON123202	Male
Gender	ANON123204	Male
Gender	ANON123205	Male
Gender	ANON123208	Male
Gender	ANON123214	Male
Gender	ANON123227	Male
Gender	ANON123235	Female
Gender	ANON123237	Male
Gender	ANON123245	Male
Gender	ANON123262	Male
Gender	ANON123263	Male
Gender	ANON123292	Female
Gender	ANON123295	Male
Gender	ANON123296	Female
Gender	ANON123297	Male
Gender	ANON123304	Male
Gender	ANON123307	Female
Gender	ANON123309	Female
Gender	ANON123406	Male
Gender	ANON123422	Male
Gender	ANON123471	Male
Gender	ANON123477	Male
Gender	ANON123478	Female
Gender	ANON123515	Male
Gender	ANON123516	Female
Gender	ANON123520	Female
Gender	ANON123522	Female
Gender	ANON123536	Female
Gender	ANON123539	Male
Gender	ANON123541	Male
Gender	ANON123546	Female
Gender	ANON123548	Male
Gender	ANON123549	Female
Gender	ANON123551	Female
Gender	ANON123913	Male
Gender	ANON123925	Female
Gender	ANON123929	Male
Gender	ANON123936	Female
Gender	ANON123962	Female
Gender	ANON123968	Male
Gender	ANON123969	Male
Gender	ANON123972	Male
Gender	ANON123976	Male
Gender	ANON123983	Male
Gender	ANON123993	Male
Gender	ANON124005	Male
Gender	ANON124006	Female
Gender	ANON124011	Female
Gender	ANON124015	Female
Gender	ANON124016	Male
Gender	ANON124028	Female
Gender	ANON124031	Female
Gender	ANON124034	Female
Gender	ANON124037	Male
Gender	ANON124038	Male
Gender	ANON124048	Female
Gender	ANON124062	Female
Gender	ANON124063	Female
Gender	ANON124064	Male
Gender	ANON124066	Male
Gender	ANON124067	Male
Gender	ANON124068	Male
Gender	ANON124069	Male
Gender	ANON124112	Female
Gender	ANON124124	Male
Gender	ANON124225	Female
Gender	ANON124228	Male
Gender	ANON124257	Female
Gender	ANON124309	Male
Gender	P1	Male
Gender	P2	Male
Gender	P4	Male
Gender	P6	Male
Gender	P7	Male
Gender	P3	Male
Gender	P8	Female
Social status	P5	Married, or in a domestic partnership
Social status	ANON123139	Married, or in a domestic partnership
Social status	ANON123142	Divorced, or separated
Social status	ANON123147	Single
Social status	ANON123148	Married, or in a domestic partnership
Social status	ANON123149	Married, or in a domestic partnership
Social status	ANON123150	Married, or in a domestic partnership
Social status	ANON123155	Married, or in a domestic partnership
Social status	ANON123157	Married, or in a domestic partnership
Social status	ANON123159	Married, or in a domestic partnership
Social status	ANON123162	Married, or in a domestic partnership
Social status	ANON123168	Married, or in a domestic partnership
Social status	ANON123170	Married, or in a domestic partnership
Social status	ANON123172	Married, or in a domestic partnership
Social status	ANON123176	Married, or in a domestic partnership
Social status	ANON123177	Married, or in a domestic partnership
Social status	ANON123181	Married, or in a domestic partnership
Social status	ANON123182	Married, or in a domestic partnership
Social status	ANON123183	Married, or in a domestic partnership
Social status	ANON123184	Married, or in a domestic partnership
Social status	ANON123186	Married, or in a domestic partnership
Social status	ANON123188	Married, or in a domestic partnership
Social status	ANON123189	Married, or in a domestic partnership
Social status	ANON123190	Divorced, or separated
Social status	ANON123192	Married, or in a domestic partnership
Social status	ANON123200	Married, or in a domestic partnership
Social status	ANON123202	Married, or in a domestic partnership
Social status	ANON123204	Married, or in a domestic partnership
Social status	ANON123205	Married, or in a domestic partnership
Social status	ANON123208	Married, or in a domestic partnership
Social status	ANON123214	Married, or in a domestic partnership
Social status	ANON123227	Divorced, or separated
Social status	ANON123235	Married, or in a domestic partnership
Social status	ANON123237	Married, or in a domestic partnership
Social status	ANON123245	Married, or in a domestic partnership
Social status	ANON123262	Married, or in a domestic partnership
Social status	ANON123263	Married, or in a domestic partnership
Social status	ANON123292	Divorced, or separated
Social status	ANON123295	Married, or in a domestic partnership
Social status	ANON123296	Widowed
Social status	ANON123297	Single
Social status	ANON123304	Married, or in a domestic partnership
Social status	ANON123307	Married, or in a domestic partnership
Social status	ANON123309	Married, or in a domestic partnership
Social status	ANON123406	Divorced, or separated
Social status	ANON123422	Married, or in a domestic partnership
Social status	ANON123471	Married, or in a domestic partnership
Social status	ANON123477	Married, or in a domestic partnership
Social status	ANON123478	Divorced, or separated
Social status	ANON123515	Married, or in a domestic partnership
Social status	ANON123516	Married, or in a domestic partnership
Social status	ANON123520	Married, or in a domestic partnership
Social status	ANON123522	Married, or in a domestic partnership
Social status	ANON123536	Married, or in a domestic partnership
Social status	ANON123539	Married, or in a domestic partnership
Social status	ANON123541	Married, or in a domestic partnership
Social status	ANON123546	Married, or in a domestic partnership
Social status	ANON123548	Married, or in a domestic partnership
Social status	ANON123549	Married, or in a domestic partnership
Social status	ANON123551	Married, or in a domestic partnership
Social status	ANON123913	Married, or in a domestic partnership
Social status	ANON123925	Married, or in a domestic partnership
Social status	ANON123929	Married, or in a domestic partnership
Social status	ANON123936	Married, or in a domestic partnership
Social status	ANON123962	Widowed
Social status	ANON123968	Married, or in a domestic partnership
Social status	ANON123969	Married, or in a domestic partnership
Social status	ANON123972	Single
Social status	ANON123976	Divorced, or separated
Social status	ANON123983	Married, or in a domestic partnership
Social status	ANON123993	Divorced, or separated
Social status	ANON124005	Married, or in a domestic partnership
Social status	ANON124006	Married, or in a domestic partnership
Social status	ANON124011	Married, or in a domestic partnership
Social status	ANON124015	Married, or in a domestic partnership
Social status	ANON124016	Married, or in a domestic partnership
Social status	ANON124028	Married, or in a domestic partnership
Social status	ANON124031	Single
Social status	ANON124034	Single
Social status	ANON124037	Married, or in a domestic partnership
Social status	ANON124038	Married, or in a domestic partnership
Social status	ANON124048	Married, or in a domestic partnership
Social status	ANON124062	Married, or in a domestic partnership
Social status	ANON124063	Married, or in a domestic partnership
Social status	ANON124064	Married, or in a domestic partnership
Social status	ANON124066	Married, or in a domestic partnership
Social status	ANON124067	Married, or in a domestic partnership
Social status	ANON124068	Married, or in a domestic partnership
Social status	ANON124069	Married, or in a domestic partnership
Social status	ANON124112	Married, or in a domestic partnership
Social status	ANON124124	Married, or in a domestic partnership
Social status	ANON124225	Married, or in a domestic partnership
Social status	ANON124228	Married, or in a domestic partnership
Social status	ANON124257	Married, or in a domestic partnership
Social status	ANON124309	Married, or in a domestic partnership
Social status	P1	Single
Social status	P2	Married, or in a domestic partnership
Social status	P4	Married, or in a domestic partnership
Social status	P6	Married, or in a domestic partnership
Social status	P7	Married, or in a domestic partnership
Social status	P3	Married, or in a domestic partnership
Social status	P8	Divorced, or separated
Education Level	P5	Bachelor degree
Education Level	ANON123139	Associate degree
Education Level	ANON123142	Associate degree
Education Level	ANON123147	High school degree or equivalent
Education Level	ANON123148	High school degree or equivalent
Education Level	ANON123149	Associate degree
Education Level	ANON123150	Graduate degree
Education Level	ANON123155	High school degree or equivalent
Education Level	ANON123157	High school degree or equivalent
Education Level	ANON123159	Bachelor degree
Education Level	ANON123162	Associate degree
Education Level	ANON123168	High school degree or equivalent
Education Level	ANON123170	Associate degree
Education Level	ANON123172	Bachelor degree
Education Level	ANON123176	Bachelor degree
Education Level	ANON123177	Graduate degree
Education Level	ANON123181	Graduate degree
Education Level	ANON123182	High school degree or equivalent
Education Level	ANON123183	High school degree or equivalent
Education Level	ANON123184	High school degree or equivalent
Education Level	ANON123186	Associate degree
Education Level	ANON123188	High school degree or equivalent
Education Level	ANON123189	Graduate degree
Education Level	ANON123190	Graduate degree
Education Level	ANON123192	Graduate degree
Education Level	ANON123200	Bachelor degree
Education Level	ANON123202	High school degree or equivalent
Education Level	ANON123204	Bachelor degree
Education Level	ANON123205	Associate degree
Education Level	ANON123208	Associate degree
Education Level	ANON123214	Graduate degree
Education Level	ANON123227	High school degree or equivalent
Education Level	ANON123235	Associate degree
Education Level	ANON123237	Bachelor degree
Education Level	ANON123245	Bachelor degree
Education Level	ANON123262	High school degree or equivalent
Education Level	ANON123263	High school degree or equivalent
Education Level	ANON123292	Associate degree
Education Level	ANON123295	Bachelor degree
Education Level	ANON123296	High school degree or equivalent
Education Level	ANON123297	High school degree or equivalent
Education Level	ANON123304	Graduate degree
Education Level	ANON123307	Associate degree
Education Level	ANON123309	Associate degree
Education Level	ANON123406	High school degree or equivalent
Education Level	ANON123422	High school degree or equivalent
Education Level	ANON123471	High school degree or equivalent
Education Level	ANON123477	Graduate degree
Education Level	ANON123478	Associate degree
Education Level	ANON123515	Bachelor degree
Education Level	ANON123516	Bachelor degree
Education Level	ANON123520	Graduate degree
Education Level	ANON123522	Associate degree
Education Level	ANON123536	Bachelor degree
Education Level	ANON123539	Bachelor degree
Education Level	ANON123541	Bachelor degree
Education Level	ANON123546	High school degree or equivalent
Education Level	ANON123548	Associate degree
Education Level	ANON123549	Bachelor degree
Education Level	ANON123551	Associate degree
Education Level	ANON123913	Bachelor degree
Education Level	ANON123925	Bachelor degree
Education Level	ANON123929	Associate degree
Education Level	ANON123936	High school degree or equivalent
Education Level	ANON123962	High school degree or equivalent
Education Level	ANON123968	Bachelor degree
Education Level	ANON123969	High school degree or equivalent
Education Level	ANON123972	High school degree or equivalent
Education Level	ANON123976	High school degree or equivalent
Education Level	ANON123983	Associate degree
Education Level	ANON123993	Associate degree
Education Level	ANON124005	High school degree or equivalent
Education Level	ANON124006	Associate degree
Education Level	ANON124011	Graduate degree
Education Level	ANON124015	Graduate degree
Education Level	ANON124016	Graduate degree
Education Level	ANON124028	High school degree or equivalent
Education Level	ANON124031	Graduate degree
Education Level	ANON124034	Associate degree
Education Level	ANON124037	High school degree or equivalent
Education Level	ANON124038	Associate degree
Education Level	ANON124048	Graduate degree
Education Level	ANON124062	Associate degree
Education Level	ANON124063	Graduate degree
Education Level	ANON124064	Bachelor degree
Education Level	ANON124066	Bachelor degree
Education Level	ANON124067	Graduate degree
Education Level	ANON124068	Bachelor degree
Education Level	ANON124069	Bachelor degree
Education Level	ANON124112	Graduate degree
Education Level	ANON124124	Graduate degree
Education Level	ANON124225	Bachelor degree
Education Level	ANON124228	Bachelor degree
Education Level	ANON124257	Associate degree
Education Level	ANON124309	Bachelor degree
Education Level	P1	Associate degree
Education Level	P2	Less than high school degree
Education Level	P4	High school degree or equivalent
Education Level	P6	Graduate degree
Education Level	P7	High school degree or equivalent
Education Level	P3	Graduate degree
Education Level	P8	Bachelor degree
Tumor Site	P5	Oral cavity (jaw, mouth, lips, gum, tongue)
Tumor Site	P5	Other: Tonsil
Tumor Site	ANON123139	Oral cavity (jaw, mouth, lips, gum, tongue)
Tumor Site	ANON123142	Oral cavity (jaw, mouth, lips, gum, tongue)
Tumor Site	ANON123147	Oral cavity (jaw, mouth, lips, gum, tongue)
Tumor Site	ANON123148	Oral cavity (jaw, mouth, lips, gum, tongue)
Tumor Site	ANON123148	Other: Left mandible
Tumor Site	ANON123149	Oral cavity (jaw, mouth, lips, gum, tongue)
Tumor Site	ANON123150	Other: throat
Tumor Site	ANON123155	Oral cavity (jaw, mouth, lips, gum, tongue)
Tumor Site	ANON123157	Oral cavity (jaw, mouth, lips, gum, tongue)
Tumor Site	ANON123159	Oral cavity (jaw, mouth, lips, gum, tongue)
Tumor Site	ANON123162	Oral cavity (jaw, mouth, lips, gum, tongue)
Tumor Site	ANON123170	Oral cavity (jaw, mouth, lips, gum, tongue)
Tumor Site	ANON123172	Other: Parotid
Tumor Site	ANON123176	Oral cavity (jaw, mouth, lips, gum, tongue)
Tumor Site	ANON123181	Oral cavity (jaw, mouth, lips, gum, tongue)
Tumor Site	ANON123181	Other: neck
Tumor Site	ANON123182	Other: tonsil & lymp nodes in neck
Tumor Site	ANON123183	Oral cavity (jaw, mouth, lips, gum, tongue)
Tumor Site	ANON123184	Other: Tonsil
Tumor Site	ANON123186	Other: Throat
Tumor Site	ANON123188	Oral cavity (jaw, mouth, lips, gum, tongue)
Tumor Site	ANON123189	Oral cavity (jaw, mouth, lips, gum, tongue)
Tumor Site	ANON123189	Pharynx (throat)
Tumor Site	ANON123190	Oral cavity (jaw, mouth, lips, gum, tongue)
Tumor Site	ANON123192	Oral cavity (jaw, mouth, lips, gum, tongue)
Tumor Site	ANON123200	Other: base of tongue
Tumor Site	ANON123202	Oral cavity (jaw, mouth, lips, gum, tongue)
Tumor Site	ANON123204	Other: throat - originated in my right tonsil
Tumor Site	ANON123205	Oral cavity (jaw, mouth, lips, gum, tongue)
Tumor Site	ANON123208	Oral cavity (jaw, mouth, lips, gum, tongue)
Tumor Site	ANON123227	Oral cavity (jaw, mouth, lips, gum, tongue)
Tumor Site	ANON123235	Oral cavity (jaw, mouth, lips, gum, tongue)
Tumor Site	ANON123237	Oral cavity (jaw, mouth, lips, gum, tongue)
Tumor Site	ANON123237	Other: tonsil
Tumor Site	ANON123245	Pharynx (throat)
Tumor Site	ANON123245	Other: described as oralpharyngeal
Tumor Site	ANON123262	Other: throught
Tumor Site	ANON123263	Other: Tonsil
Tumor Site	ANON123292	Larynx (voice box)
Tumor Site	ANON123295	Oral cavity (jaw, mouth, lips, gum, tongue)
Tumor Site	ANON123295	Pharynx (throat)
Tumor Site	ANON123296	Other: Squamous cell in neck, tonsil and back of tongue
Tumor Site	ANON123297	Other: tonsil
Tumor Site	ANON123304	Oral cavity (jaw, mouth, lips, gum, tongue)
Tumor Site	ANON123307	Other: tonsil
Tumor Site	ANON123309	Other: Tonsil
Tumor Site	ANON123406	Oral cavity (jaw, mouth, lips, gum, tongue)
Tumor Site	ANON123422	Oral cavity (jaw, mouth, lips, gum, tongue)
Tumor Site	ANON123471	Oral cavity (jaw, mouth, lips, gum, tongue)
Tumor Site	ANON123477	Pharynx (throat)
Tumor Site	ANON123478	Other: Not sure .... down throat/base of tongue on left side
Tumor Site	ANON123515	Oral cavity (jaw, mouth, lips, gum, tongue)
Tumor Site	ANON123516	Oral cavity (jaw, mouth, lips, gum, tongue)
Tumor Site	ANON123522	Other: Tonsil and lymphnode
Tumor Site	ANON123536	Oral cavity (jaw, mouth, lips, gum, tongue)
Tumor Site	ANON123539	Pharynx (throat)
Tumor Site	ANON123541	Other: tonsil
Tumor Site	ANON123546	Oral cavity (jaw, mouth, lips, gum, tongue)
Tumor Site	ANON123546	Other: left Lingual Nerve and Tonsil
Tumor Site	ANON123548	Larynx (voice box)
Tumor Site	ANON123549	Oral cavity (jaw, mouth, lips, gum, tongue)
Tumor Site	ANON123551	Oral cavity (jaw, mouth, lips, gum, tongue)
Tumor Site	ANON123913	Oral cavity (jaw, mouth, lips, gum, tongue)
Tumor Site	ANON123925	Oral cavity (jaw, mouth, lips, gum, tongue)
Tumor Site	ANON123925	Pharynx (throat)
Tumor Site	ANON123929	Pharynx (throat)
Tumor Site	ANON123936	Oral cavity (jaw, mouth, lips, gum, tongue)
Tumor Site	ANON123962	Other: NECK, TONSIL, BACK OF TONGUE
Tumor Site	ANON123969	Other: Front left scalp/forehed
Tumor Site	ANON123972	Other: tonsil
Tumor Site	ANON123976	Pharynx (throat)
Tumor Site	ANON123983	Oral cavity (jaw, mouth, lips, gum, tongue)
Tumor Site	ANON123983	Larynx (voice box)
Tumor Site	ANON123993	Oral cavity (jaw, mouth, lips, gum, tongue)
Tumor Site	ANON124005	Pharynx (throat)
Tumor Site	ANON124011	Nasal cavity and paranasal sinus
Tumor Site	ANON124011	Oral cavity (jaw, mouth, lips, gum, tongue)
Tumor Site	ANON124028	Oral cavity (jaw, mouth, lips, gum, tongue)
Tumor Site	ANON124034	Larynx (voice box)
Tumor Site	ANON124037	Pharynx (throat)
Tumor Site	ANON124038	Oral cavity (jaw, mouth, lips, gum, tongue)
Tumor Site	ANON124064	Pharynx (throat)
Tumor Site	ANON124066	Pharynx (throat)
Tumor Site	ANON124068	Oral cavity (jaw, mouth, lips, gum, tongue)
Tumor Site	ANON124068	Other: tonsil and base of tongue
Tumor Site	ANON124069	Pharynx (throat)
Tumor Site	ANON124228	Oral cavity (jaw, mouth, lips, gum, tongue)
Tumor Site	ANON124309	Oral cavity (jaw, mouth, lips, gum, tongue)
Tumor Site	P1	Other: Right Tonsil and Lymph Gland neck...right side
Tumor Site	P2	Oral cavity (jaw, mouth, lips, gum, tongue)
Tumor Site	P4	Oral cavity (jaw, mouth, lips, gum, tongue)
Tumor Site	P6	Oral cavity (jaw, mouth, lips, gum, tongue)
Tumor Site	P7	Oral cavity (jaw, mouth, lips, gum, tongue)
Tumor Site	P7	Pharynx (throat)
Tumor Site	P7	Larynx (voice box)
Tumor Site	P3	Oral cavity (jaw, mouth, lips, gum, tongue)
Tumor Site	P3	Pharynx (throat)
Tumor Site	P8	Oral cavity (jaw, mouth, lips, gum, tongue)
Stage at diagnosis	P5	Advanced stage
Stage at diagnosis	ANON123139	Advanced stage
Stage at diagnosis	ANON123142	Advanced stage
Stage at diagnosis	ANON123147	Early stage
Stage at diagnosis	ANON123148	Advanced stage
Stage at diagnosis	ANON123149	Early stage
Stage at diagnosis	ANON123150	Early stage
Stage at diagnosis	ANON123155	Early stage
Stage at diagnosis	ANON123157	Early stage
Stage at diagnosis	ANON123159	Advanced stage
Stage at diagnosis	ANON123162	Early stage
Stage at diagnosis	ANON123170	Advanced stage
Stage at diagnosis	ANON123172	Advanced stage
Stage at diagnosis	ANON123176	Advanced stage
Stage at diagnosis	ANON123181	Early stage
Stage at diagnosis	ANON123182	Early stage
Stage at diagnosis	ANON123183	Early stage
Stage at diagnosis	ANON123184	Early stage
Stage at diagnosis	ANON123186	Advanced stage
Stage at diagnosis	ANON123188	Early stage
Stage at diagnosis	ANON123189	Advanced stage
Stage at diagnosis	ANON123190	Early stage
Stage at diagnosis	ANON123192	Advanced stage
Stage at diagnosis	ANON123200	Advanced stage
Stage at diagnosis	ANON123202	Not known
Stage at diagnosis	ANON123204	Advanced stage
Stage at diagnosis	ANON123205	Advanced stage
Stage at diagnosis	ANON123208	Advanced stage
Stage at diagnosis	ANON123227	Early stage
Stage at diagnosis	ANON123235	Early stage
Stage at diagnosis	ANON123237	Early stage
Stage at diagnosis	ANON123245	Advanced stage
Stage at diagnosis	ANON123262	Early stage
Stage at diagnosis	ANON123263	Advanced stage
Stage at diagnosis	ANON123292	Advanced stage
Stage at diagnosis	ANON123295	Advanced stage
Stage at diagnosis	ANON123296	Not known
Stage at diagnosis	ANON123297	Not known
Stage at diagnosis	ANON123304	Advanced stage
Stage at diagnosis	ANON123309	Early stage
Stage at diagnosis	ANON123406	Advanced stage
Stage at diagnosis	ANON123422	Advanced stage
Stage at diagnosis	ANON123471	Early stage
Stage at diagnosis	ANON123477	Advanced stage
Stage at diagnosis	ANON123478	Advanced stage
Stage at diagnosis	ANON123515	Early stage
Stage at diagnosis	ANON123516	Advanced stage
Stage at diagnosis	ANON123522	Early stage
Stage at diagnosis	ANON123536	Early stage
Stage at diagnosis	ANON123539	Advanced stage
Stage at diagnosis	ANON123541	Advanced stage
Stage at diagnosis	ANON123546	Not known
Stage at diagnosis	ANON123548	Early stage
Stage at diagnosis	ANON123549	Early stage
Stage at diagnosis	ANON123551	Early stage
Stage at diagnosis	ANON123913	Early stage
Stage at diagnosis	ANON123925	Advanced stage
Stage at diagnosis	ANON123929	Advanced stage
Stage at diagnosis	ANON123936	Not known
Stage at diagnosis	ANON123962	Advanced stage
Stage at diagnosis	ANON123969	Advanced stage
Stage at diagnosis	ANON123972	Not known
Stage at diagnosis	ANON123976	Advanced stage
Stage at diagnosis	ANON123983	Advanced stage
Stage at diagnosis	ANON123993	Advanced stage
Stage at diagnosis	ANON124005	Advanced stage
Stage at diagnosis	ANON124011	Advanced stage
Stage at diagnosis	ANON124028	Not known
Stage at diagnosis	ANON124034	Advanced stage
Stage at diagnosis	ANON124037	Early stage
Stage at diagnosis	ANON124038	Advanced stage
Stage at diagnosis	ANON124064	Advanced stage
Stage at diagnosis	ANON124066	Early stage
Stage at diagnosis	ANON124068	Early stage
Stage at diagnosis	ANON124069	Advanced stage
Stage at diagnosis	ANON124228	Advanced stage
Stage at diagnosis	ANON124309	Advanced stage
Stage at diagnosis	P1	Advanced stage
Stage at diagnosis	P2	Early stage
Stage at diagnosis	P4	Advanced stage
Stage at diagnosis	P6	Advanced stage
Stage at diagnosis	P7	Early stage
Stage at diagnosis	P3	Early stage
Stage at diagnosis	P8	Not known
Stage of treatment	P5	More than 5 years post treatment
Stage of treatment	ANON123139	2-5 years post-treatment
Stage of treatment	ANON123142	2-5 years post-treatment
Stage of treatment	ANON123147	2-5 years post-treatment
Stage of treatment	ANON123148	More than 5 years post treatment
Stage of treatment	ANON123149	More than 5 years post treatment
Stage of treatment	ANON123150	More than 5 years post treatment
Stage of treatment	ANON123155	More than 5 years post treatment
Stage of treatment	ANON123157	2-5 years post-treatment
Stage of treatment	ANON123159	More than 5 years post treatment
Stage of treatment	ANON123162	2-5 years post-treatment
Stage of treatment	ANON123170	More than 5 years post treatment
Stage of treatment	ANON123172	6-12 months post-treatment
Stage of treatment	ANON123176	2-5 years post-treatment
Stage of treatment	ANON123181	More than 5 years post treatment
Stage of treatment	ANON123182	More than 5 years post treatment
Stage of treatment	ANON123183	2-5 years post-treatment
Stage of treatment	ANON123184	2-5 years post-treatment
Stage of treatment	ANON123186	More than 5 years post treatment
Stage of treatment	ANON123188	Currently undergoing treatment
Stage of treatment	ANON123189	More than 5 years post treatment
Stage of treatment	ANON123190	1-2 years post-treatment
Stage of treatment	ANON123192	More than 5 years post treatment
Stage of treatment	ANON123200	More than 5 years post treatment
Stage of treatment	ANON123202	2-5 years post-treatment
Stage of treatment	ANON123204	More than 5 years post treatment
Stage of treatment	ANON123205	2-5 years post-treatment
Stage of treatment	ANON123208	More than 5 years post treatment
Stage of treatment	ANON123227	More than 5 years post treatment
Stage of treatment	ANON123235	More than 5 years post treatment
Stage of treatment	ANON123237	2-5 years post-treatment
Stage of treatment	ANON123245	More than 5 years post treatment
Stage of treatment	ANON123262	More than 5 years post treatment
Stage of treatment	ANON123263	More than 5 years post treatment
Stage of treatment	ANON123292	More than 5 years post treatment
Stage of treatment	ANON123295	More than 5 years post treatment
Stage of treatment	ANON123296	More than 5 years post treatment
Stage of treatment	ANON123297	More than 5 years post treatment
Stage of treatment	ANON123304	1-2 years post-treatment
Stage of treatment	ANON123309	1-2 years post-treatment
Stage of treatment	ANON123406	More than 5 years post treatment
Stage of treatment	ANON123422	More than 5 years post treatment
Stage of treatment	ANON123471	More than 5 years post treatment
Stage of treatment	ANON123477	More than 5 years post treatment
Stage of treatment	ANON123478	2-5 years post-treatment
Stage of treatment	ANON123515	2-5 years post-treatment
Stage of treatment	ANON123516	1-2 years post-treatment
Stage of treatment	ANON123522	1-2 years post-treatment
Stage of treatment	ANON123536	1-2 years post-treatment
Stage of treatment	ANON123539	More than 5 years post treatment
Stage of treatment	ANON123541	1-2 years post-treatment
Stage of treatment	ANON123546	More than 5 years post treatment
Stage of treatment	ANON123548	More than 5 years post treatment
Stage of treatment	ANON123549	More than 5 years post treatment
Stage of treatment	ANON123551	More than 5 years post treatment
Stage of treatment	ANON123913	2-5 years post-treatment
Stage of treatment	ANON123925	2-5 years post-treatment
Stage of treatment	ANON123929	More than 5 years post treatment
Stage of treatment	ANON123936	More than 5 years post treatment
Stage of treatment	ANON123962	More than 5 years post treatment
Stage of treatment	ANON123969	Less than 6 months post-treatment
Stage of treatment	ANON123972	More than 5 years post treatment
Stage of treatment	ANON123976	2-5 years post-treatment
Stage of treatment	ANON123983	More than 5 years post treatment
Stage of treatment	ANON123993	2-5 years post-treatment
Stage of treatment	ANON124005	More than 5 years post treatment
Stage of treatment	ANON124011	More than 5 years post treatment
Stage of treatment	ANON124028	More than 5 years post treatment
Stage of treatment	ANON124034	More than 5 years post treatment
Stage of treatment	ANON124037	More than 5 years post treatment
Stage of treatment	ANON124038	More than 5 years post treatment
Stage of treatment	ANON124064	More than 5 years post treatment
Stage of treatment	ANON124066	More than 5 years post treatment
Stage of treatment	ANON124068	2-5 years post-treatment
Stage of treatment	ANON124069	More than 5 years post treatment
Stage of treatment	ANON124228	More than 5 years post treatment
Stage of treatment	ANON124309	More than 5 years post treatment
Stage of treatment	P1	1-2 years post-treatment
Stage of treatment	P2	More than 5 years post treatment
Stage of treatment	P4	More than 5 years post treatment
Stage of treatment	P6	2-5 years post-treatment
Stage of treatment	P7	2-5 years post-treatment
Stage of treatment	P3	More than 5 years post treatment
Stage of treatment	P8	Currently undergoing treatment
Treatment type	P5	Chemotherapy
Treatment type	P5	Radiation therapy
Treatment type	ANON123139	Surgery
Treatment type	ANON123139	Chemotherapy
Treatment type	ANON123139	Radiation therapy
Treatment type	ANON123142	Surgery
Treatment type	ANON123142	Radiation therapy
Treatment type	ANON123147	Chemotherapy
Treatment type	ANON123147	Radiation therapy
Treatment type	ANON123148	Surgery
Treatment type	ANON123148	Radiation therapy
Treatment type	ANON123149	Surgery
Treatment type	ANON123150	Chemotherapy
Treatment type	ANON123150	Radiation therapy
Treatment type	ANON123155	Surgery
Treatment type	ANON123155	Chemotherapy
Treatment type	ANON123155	Radiation therapy
Treatment type	ANON123157	Surgery
Treatment type	ANON123159	Chemotherapy
Treatment type	ANON123159	Radiation therapy
Treatment type	ANON123162	Chemotherapy
Treatment type	ANON123162	Radiation therapy
Treatment type	ANON123170	Chemotherapy
Treatment type	ANON123170	Radiation therapy
Treatment type	ANON123172	Surgery
Treatment type	ANON123172	Radiation therapy
Treatment type	ANON123172	Other: Physio Therapy for neck and shoulder recovery. Dental reconstruction. Future Acupunture for dry mouth.
Treatment type	ANON123176	Surgery
Treatment type	ANON123176	Radiation therapy
Treatment type	ANON123176	Other: And second surgery after positive PET scan
Treatment type	ANON123181	Surgery
Treatment type	ANON123181	Radiation therapy
Treatment type	ANON123182	Surgery
Treatment type	ANON123182	Radiation therapy
Treatment type	ANON123183	Surgery
Treatment type	ANON123184	Radiation therapy
Treatment type	ANON123186	Chemotherapy
Treatment type	ANON123186	Radiation therapy
Treatment type	ANON123188	Surgery
Treatment type	ANON123188	Radiation therapy
Treatment type	ANON123188	Immunotherapy
Treatment type	ANON123189	Surgery
Treatment type	ANON123189	Chemotherapy
Treatment type	ANON123189	Radiation therapy
Treatment type	ANON123190	Surgery
Treatment type	ANON123190	Chemotherapy
Treatment type	ANON123190	Radiation therapy
Treatment type	ANON123192	Surgery
Treatment type	ANON123192	Radiation therapy
Treatment type	ANON123192	Other: Lazar
Treatment type	ANON123200	Chemotherapy
Treatment type	ANON123200	Radiation therapy
Treatment type	ANON123202	Surgery
Treatment type	ANON123202	Chemotherapy
Treatment type	ANON123202	Radiation therapy
Treatment type	ANON123202	Targeted therapy
Treatment type	ANON123204	Surgery
Treatment type	ANON123204	Radiation therapy
Treatment type	ANON123205	Chemotherapy
Treatment type	ANON123205	Radiation therapy
Treatment type	ANON123208	Surgery
Treatment type	ANON123208	Chemotherapy
Treatment type	ANON123208	Radiation therapy
Treatment type	ANON123227	Surgery
Treatment type	ANON123227	Radiation therapy
Treatment type	ANON123235	Surgery
Treatment type	ANON123235	Chemotherapy
Treatment type	ANON123235	Radiation therapy
Treatment type	ANON123237	Surgery
Treatment type	ANON123237	Radiation therapy
Treatment type	ANON123245	Surgery
Treatment type	ANON123245	Chemotherapy
Treatment type	ANON123245	Radiation therapy
Treatment type	ANON123262	Radiation therapy
Treatment type	ANON123263	Surgery
Treatment type	ANON123263	Chemotherapy
Treatment type	ANON123263	Radiation therapy
Treatment type	ANON123292	Surgery
Treatment type	ANON123292	Radiation therapy
Treatment type	ANON123295	Chemotherapy
Treatment type	ANON123295	Radiation therapy
Treatment type	ANON123296	Chemotherapy
Treatment type	ANON123296	Radiation therapy
Treatment type	ANON123297	Chemotherapy
Treatment type	ANON123297	Radiation therapy
Treatment type	ANON123304	Surgery
Treatment type	ANON123304	Chemotherapy
Treatment type	ANON123304	Radiation therapy
Treatment type	ANON123309	Surgery
Treatment type	ANON123406	Chemotherapy
Treatment type	ANON123406	Radiation therapy
Treatment type	ANON123422	Surgery
Treatment type	ANON123422	Chemotherapy
Treatment type	ANON123422	Radiation therapy
Treatment type	ANON123471	Surgery
Treatment type	ANON123471	Radiation therapy
Treatment type	ANON123477	Chemotherapy
Treatment type	ANON123477	Radiation therapy
Treatment type	ANON123478	Chemotherapy
Treatment type	ANON123478	Radiation therapy
Treatment type	ANON123515	Surgery
Treatment type	ANON123516	Surgery
Treatment type	ANON123522	Surgery
Treatment type	ANON123536	Surgery
Treatment type	ANON123536	Chemotherapy
Treatment type	ANON123536	Radiation therapy
Treatment type	ANON123539	Surgery
Treatment type	ANON123539	Chemotherapy
Treatment type	ANON123539	Radiation therapy
Treatment type	ANON123541	Chemotherapy
Treatment type	ANON123541	Radiation therapy
Treatment type	ANON123546	Surgery
Treatment type	ANON123546	Radiation therapy
Treatment type	ANON123548	Surgery
Treatment type	ANON123548	Radiation therapy
Treatment type	ANON123549	Surgery
Treatment type	ANON123551	Surgery
Treatment type	ANON123913	Surgery
Treatment type	ANON123925	Surgery
Treatment type	ANON123925	Chemotherapy
Treatment type	ANON123925	Radiation therapy
Treatment type	ANON123929	Chemotherapy
Treatment type	ANON123929	Radiation therapy
Treatment type	ANON123936	Surgery
Treatment type	ANON123936	Radiation therapy
Treatment type	ANON123962	Chemotherapy
Treatment type	ANON123962	Radiation therapy
Treatment type	ANON123968	Surgery
Treatment type	ANON123968	Chemotherapy
Treatment type	ANON123968	Radiation therapy
Treatment type	ANON123969	Surgery
Treatment type	ANON123969	Radiation therapy
Treatment type	ANON123972	Surgery
Treatment type	ANON123972	Chemotherapy
Treatment type	ANON123972	Radiation therapy
Treatment type	ANON123976	Surgery
Treatment type	ANON123976	Chemotherapy
Treatment type	ANON123976	Radiation therapy
Treatment type	ANON123983	Chemotherapy
Treatment type	ANON123983	Radiation therapy
Treatment type	ANON123993	Surgery
Treatment type	ANON123993	Radiation therapy
Treatment type	ANON124005	Surgery
Treatment type	ANON124005	Radiation therapy
Treatment type	ANON124011	Surgery
Treatment type	ANON124011	Chemotherapy
Treatment type	ANON124011	Radiation therapy
Treatment type	ANON124028	Surgery
Treatment type	ANON124028	Radiation therapy
Treatment type	ANON124034	Surgery
Treatment type	ANON124034	Radiation therapy
Treatment type	ANON124037	Surgery
Treatment type	ANON124037	Radiation therapy
Treatment type	ANON124038	Surgery
Treatment type	ANON124038	Chemotherapy
Treatment type	ANON124038	Radiation therapy
Treatment type	ANON124064	Surgery
Treatment type	ANON124064	Chemotherapy
Treatment type	ANON124064	Radiation therapy
Treatment type	ANON124066	Chemotherapy
Treatment type	ANON124066	Radiation therapy
Treatment type	ANON124068	Surgery
Treatment type	ANON124068	Radiation therapy
Treatment type	ANON124069	Surgery
Treatment type	ANON124069	Chemotherapy
Treatment type	ANON124069	Radiation therapy
Treatment type	ANON124228	Chemotherapy
Treatment type	ANON124228	Radiation therapy
Treatment type	ANON124309	Surgery
Treatment type	ANON124309	Chemotherapy
Treatment type	P1	Chemotherapy
Treatment type	P1	Radiation therapy
Treatment type	P1	Immunotherapy
Treatment type	P1	Other: Three recurrences, escape after Immunotherapy, radiation re-treatment in lung, in my seventh year...
Treatment type	P2	Surgery
Treatment type	P2	Radiation therapy
Treatment type	P4	Surgery
Treatment type	P4	Chemotherapy
Treatment type	P4	Radiation therapy
Treatment type	P6	Surgery
Treatment type	P6	Chemotherapy
Treatment type	P6	Radiation therapy
Treatment type	P7	Chemotherapy
Treatment type	P7	Radiation therapy
Treatment type	P3	Surgery
Treatment type	P3	Chemotherapy
Treatment type	P3	Radiation therapy
Treatment type	P3	Other: previovious occurences - surgery - this occurrence radiation
HPV	ANON123549	No
HPV	ANON123913	No
HPV	ANON123925	No
HPV	ANON123929	Yes
HPV	ANON123936	No
HPV	ANON123962	No
HPV	ANON123968	Yes
HPV	ANON123969	No
HPV	ANON123972	Not known
HPV	ANON123976	No
HPV	ANON123983	Yes
HPV	ANON123993	Yes
HPV	ANON124005	Yes
HPV	ANON124006	Not applicable
HPV	ANON124011	Yes
HPV	ANON124015	Not applicable
HPV	ANON124016	Not applicable
HPV	ANON124028	No
HPV	ANON124031	Not applicable
HPV	ANON124034	Not known
HPV	ANON124037	Yes
HPV	ANON124038	Yes
HPV	ANON124048	Not applicable
HPV	ANON124062	Not applicable
HPV	ANON124063	Not applicable
HPV	ANON124064	No
HPV	ANON124066	Yes
HPV	ANON124067	Not applicable
HPV	ANON124068	Yes
HPV	ANON124069	No
HPV	ANON124112	No
HPV	ANON124124	Not applicable
HPV	ANON124225	Not applicable
HPV	ANON124228	Yes
HPV	ANON124257	Not applicable
HPV	ANON124309	Yes
HPV	P1	Not known
HPV	P3	Yes
