# Supplementary material for: Head and neck cancer treatment outcome priorities: A multi-perspective concept mapping study
Source: PLoS One. 2023 Nov 30;18(11):e0294712. doi: 10.1371/journal.pone.0294712 (PMC10688684; doi:10.1371/journal.pone.0294712)
Supplement: S10 Appendix — (CSV) [file pone.0294712.s010.csv]

#	Username	Name	#	Pile	#	Statement
1	ANON123182		1	Major concern	2	Fear of the unknown
					11	Toothache
					25	Inability to return to the workforce
					72	Saving saliva glands
					77	Fear of recurrence
			2	Not a serious issue for me	3	Mouth sores
					8	Anxiety
					9	Depression
					12	Teeth loss
					27	Dental service providers specialized/experienced in head and neck cancer
					30	Promptness of diagnosis
					31	Ability to communicate and speak intelligibly
					35	Physical limitation
					36	Clear detailed upfront information of the case and treatment plan
					37	Stress
					38	Prompt Speech and Language Pathology consultation, services and follow up
					42	Education on how to manage and cope with long-term side effects
					46	Understanding statistics and current outcomes
					48	Dry mouth
					53	family/caregiver/loved one/social support
					56	Support and guidance after treatment
					57	Tracking patients�۪ progress throughout treatment and post treatment
					58	Coverage for allied health and clinical services i.e: dental, rehab
					60	Lymphedema (Lymph fluid retention causing limb swelling where lymph nodes are affected by cancer treatment)
					61	Sticky saliva and phlegm
					64	Oesteoradionecrosis (bone death secondary to radiation therapy)
					65	Changes in bone density
					66	Weight loss.
					70	Tongue pain
					76	Postherpetic Neuralgia (complication of an infection causing burning sensation to skin and fibers)
			3	Not an issue for me	1	Out of town accessible resources and support
					4	Quality of alternative feeding (feeding tube).
					6	Nutrition
					7	Tongue loss
					13	Dietitian services and follow up
					15	Funding to cover travel expenses to access healthcare services
					16	Wrist pain
					17	Late onset side effects
					18	Reduced social interaction
					19	Maintaining a healthy diet
					21	Scheduling/booking follow-up appointments with healthcare providers (e.g., specialists)
					22	Changes in voice
					23	Access to treatment services in home to prevent unnecessary hospital visits and infection exposure
					24	Headache
					26	Tongue pain
					29	Accessibility to healthcare services for out of town patients
					32	Costs of parking permits
					33	Aspiration
					34	Dental follow up after treatment
					39	Having mentors who share the same experience
					40	Swallowing difficulty
					41	Psychological support and recommendations before treatment
					43	Shortness of breath
					44	Post-surgery infections
					45	Accessibility of counseling services in cancer treatment centres
					47	Growing beard
					49	Ability to taste food
					50	Survival
					51	Identification of support groups and resources specific to head and neck cancer
					52	Hearing loss
					54	Insomnia
					55	Support through treatment and recovery
					59	Knowledgeable and experienced healthcare providers in head and neck cancer
					62	Social isolation
					63	Keeping the family informed
					69	Pretreatment education on post treatment outcomes
					73	Promptness of treatment
					74	Having an advocate health care provider/nurse/clinician
					79	Ultra sensitivity to smell
					80	Involve patient in decision making
					81	Fibrosis
					82	Cracked lips
					84	Stomach sickness
					85	Freedom to choosing the medical care providers
					86	Accommodation for out of town patients
					87	Engaged healthcare providers with compassionate care
					90	Social worker/counselling support (individual or group)
					91	Proper fit of dentures after surgery
					92	Communication with healthcare providers
					93	Metallic taste in mouth
					94	Providing an accessible resource/tool for information and common questions
			4	The New Normal	5	Long-lasting side effects
					10	Annual follow up with surgeon
					14	Long term rehab services after treatment
					20	Acid reflux
					28	Surgical scars
					67	Hair-free skin grafts
					68	Graft resorption
					71	Stiff neck
					83	Sore shoulder
					88	Fatigue
					89	Continue to follow up after 5 years
			5	Traumatic and needs improvement	75	Information on the available treatment options and new advancements
					78	Information on long-term side effects and the possible traumatic experience
3	ANON123192		1	1NIce to have before and after treatment	39	Having mentors who share the same experience
			2	Access to Treatment	1	Out of town accessible resources and support
					90	Social worker/counselling support (individual or group)
					86	Accommodation for out of town patients
					80	Involve patient in decision making
					87	Engaged healthcare providers with compassionate care
					58	Coverage for allied health and clinical services i.e: dental, rehab
					29	Accessibility to healthcare services for out of town patients
					56	Support and guidance after treatment
					53	family/caregiver/loved one/social support
					45	Accessibility of counseling services in cancer treatment centres
					38	Prompt Speech and Language Pathology consultation, services and follow up
					15	Funding to cover travel expenses to access healthcare services
					21	Scheduling/booking follow-up appointments with healthcare providers (e.g., specialists)
					23	Access to treatment services in home to prevent unnecessary hospital visits and infection exposure
			3	Focus of teaching	2	Fear of the unknown
					6	Nutrition
					18	Reduced social interaction
					94	Providing an accessible resource/tool for information and common questions
					63	Keeping the family informed
					31	Ability to communicate and speak intelligibly
					51	Identification of support groups and resources specific to head and neck cancer
					42	Education on how to manage and cope with long-term side effects
					40	Swallowing difficulty
			4	Important to know about before and after	19	Maintaining a healthy diet
					25	Inability to return to the workforce
					78	Information on long-term side effects and the possible traumatic experience
					88	Fatigue
					27	Dental service providers specialized/experienced in head and neck cancer
					83	Sore shoulder
					81	Fibrosis
					79	Ultra sensitivity to smell
					77	Fear of recurrence
					71	Stiff neck
					28	Surgical scars
					70	Tongue pain
					26	Tongue pain
					24	Headache
					69	Pretreatment education on post treatment outcomes
					3	Mouth sores
					4	Quality of alternative feeding (feeding tube).
					66	Weight loss.
					22	Changes in voice
					12	Teeth loss
					65	Changes in bone density
					62	Social isolation
					60	Lymphedema (Lymph fluid retention causing limb swelling where lymph nodes are affected by cancer treatment)
					57	Tracking patients�۪ progress throughout treatment and post treatment
					20	Acid reflux
					5	Long-lasting side effects
					16	Wrist pain
					48	Dry mouth
					17	Late onset side effects
					14	Long term rehab services after treatment
					13	Dietitian services and follow up
					47	Growing beard
					11	Toothache
					10	Annual follow up with surgeon
					7	Tongue loss
					9	Depression
					8	Anxiety
			5	important to know before Treatment	50	Survival
					93	Metallic taste in mouth
					91	Proper fit of dentures after surgery
					89	Continue to follow up after 5 years
					92	Communication with healthcare providers
					84	Stomach sickness
					85	Freedom to choosing the medical care providers
					74	Having an advocate health care provider/nurse/clinician
					82	Cracked lips
					75	Information on the available treatment options and new advancements
					76	Postherpetic Neuralgia (complication of an infection causing burning sensation to skin and fibers)
					54	Insomnia
					73	Promptness of treatment
					67	Hair-free skin grafts
					68	Graft resorption
					72	Saving saliva glands
					61	Sticky saliva and phlegm
					64	Oesteoradionecrosis (bone death secondary to radiation therapy)
					52	Hearing loss
					59	Knowledgeable and experienced healthcare providers in head and neck cancer
					30	Promptness of diagnosis
					55	Support through treatment and recovery
					32	Costs of parking permits
					49	Ability to taste food
					46	Understanding statistics and current outcomes
					44	Post-surgery infections
					41	Psychological support and recommendations before treatment
					43	Shortness of breath
					33	Aspiration
					34	Dental follow up after treatment
					35	Physical limitation
					37	Stress
					36	Clear detailed upfront information of the case and treatment plan
5	ANON123549		1	Hospital Treatment	4	Quality of alternative feeding (feeding tube).
					59	Knowledgeable and experienced healthcare providers in head and neck cancer
					72	Saving saliva glands
			2	Individual	63	Keeping the family informed
					85	Freedom to choosing the medical care providers
					25	Inability to return to the workforce
			3	Mental Impacts	8	Anxiety
					9	Depression
					2	Fear of the unknown
					18	Reduced social interaction
					37	Stress
					50	Survival
					62	Social isolation
					77	Fear of recurrence
			4	Patient Support	39	Having mentors who share the same experience
					41	Psychological support and recommendations before treatment
					42	Education on how to manage and cope with long-term side effects
					45	Accessibility of counseling services in cancer treatment centres
					46	Understanding statistics and current outcomes
					51	Identification of support groups and resources specific to head and neck cancer
					53	family/caregiver/loved one/social support
					55	Support through treatment and recovery
					56	Support and guidance after treatment
					57	Tracking patients�۪ progress throughout treatment and post treatment
					74	Having an advocate health care provider/nurse/clinician
					75	Information on the available treatment options and new advancements
					78	Information on long-term side effects and the possible traumatic experience
					80	Involve patient in decision making
					87	Engaged healthcare providers with compassionate care
					90	Social worker/counselling support (individual or group)
					92	Communication with healthcare providers
					94	Providing an accessible resource/tool for information and common questions
			5	Pre-Operative	30	Promptness of diagnosis
					36	Clear detailed upfront information of the case and treatment plan
					69	Pretreatment education on post treatment outcomes
					73	Promptness of treatment
			6	Monetary Support	1	Out of town accessible resources and support
					15	Funding to cover travel expenses to access healthcare services
					29	Accessibility to healthcare services for out of town patients
					32	Costs of parking permits
					58	Coverage for allied health and clinical services i.e: dental, rehab
					86	Accommodation for out of town patients
			7	Physcial Impacts	3	Mouth sores
					7	Tongue loss
					5	Long-lasting side effects
					11	Toothache
					12	Teeth loss
					16	Wrist pain
					17	Late onset side effects
					20	Acid reflux
					22	Changes in voice
					24	Headache
					26	Tongue pain
					70	Tongue pain
					28	Surgical scars
					31	Ability to communicate and speak intelligibly
					33	Aspiration
					35	Physical limitation
					40	Swallowing difficulty
					43	Shortness of breath
					44	Post-surgery infections
					47	Growing beard
					48	Dry mouth
					49	Ability to taste food
					52	Hearing loss
					54	Insomnia
					60	Lymphedema (Lymph fluid retention causing limb swelling where lymph nodes are affected by cancer treatment)
					61	Sticky saliva and phlegm
					64	Oesteoradionecrosis (bone death secondary to radiation therapy)
					65	Changes in bone density
					66	Weight loss.
					67	Hair-free skin grafts
					68	Graft resorption
					71	Stiff neck
					76	Postherpetic Neuralgia (complication of an infection causing burning sensation to skin and fibers)
					79	Ultra sensitivity to smell
					81	Fibrosis
					82	Cracked lips
					83	Sore shoulder
					84	Stomach sickness
					88	Fatigue
					93	Metallic taste in mouth
			8	Post-Op Treatment	10	Annual follow up with surgeon
					6	Nutrition
					13	Dietitian services and follow up
					14	Long term rehab services after treatment
					19	Maintaining a healthy diet
					21	Scheduling/booking follow-up appointments with healthcare providers (e.g., specialists)
					23	Access to treatment services in home to prevent unnecessary hospital visits and infection exposure
					27	Dental service providers specialized/experienced in head and neck cancer
					34	Dental follow up after treatment
					38	Prompt Speech and Language Pathology consultation, services and follow up
					89	Continue to follow up after 5 years
					91	Proper fit of dentures after surgery
7	ANON123913		1	Logistics	21	Scheduling/booking follow-up appointments with healthcare providers (e.g., specialists)
					30	Promptness of diagnosis
					32	Costs of parking permits
					35	Physical limitation
					58	Coverage for allied health and clinical services i.e: dental, rehab
					59	Knowledgeable and experienced healthcare providers in head and neck cancer
					63	Keeping the family informed
					68	Graft resorption
					72	Saving saliva glands
					74	Having an advocate health care provider/nurse/clinician
					87	Engaged healthcare providers with compassionate care
					90	Social worker/counselling support (individual or group)
					91	Proper fit of dentures after surgery
					92	Communication with healthcare providers
			2	out of town	1	Out of town accessible resources and support
					15	Funding to cover travel expenses to access healthcare services
					29	Accessibility to healthcare services for out of town patients
					86	Accommodation for out of town patients
			3	Symptoms	3	Mouth sores
					11	Toothache
					16	Wrist pain
					17	Late onset side effects
					22	Changes in voice
					40	Swallowing difficulty
					43	Shortness of breath
					26	Tongue pain
					88	Fatigue
					93	Metallic taste in mouth
					24	Headache
					71	Stiff neck
					84	Stomach sickness
					20	Acid reflux
					83	Sore shoulder
					82	Cracked lips
					76	Postherpetic Neuralgia (complication of an infection causing burning sensation to skin and fibers)
					81	Fibrosis
					79	Ultra sensitivity to smell
					48	Dry mouth
					49	Ability to taste food
					66	Weight loss.
					52	Hearing loss
					70	Tongue pain
					54	Insomnia
					61	Sticky saliva and phlegm
					60	Lymphedema (Lymph fluid retention causing limb swelling where lymph nodes are affected by cancer treatment)
					65	Changes in bone density
					64	Oesteoradionecrosis (bone death secondary to radiation therapy)
			4	Treatment options	4	Quality of alternative feeding (feeding tube).
					5	Long-lasting side effects
					10	Annual follow up with surgeon
					14	Long term rehab services after treatment
					36	Clear detailed upfront information of the case and treatment plan
					34	Dental follow up after treatment
					27	Dental service providers specialized/experienced in head and neck cancer
					85	Freedom to choosing the medical care providers
					73	Promptness of treatment
					23	Access to treatment services in home to prevent unnecessary hospital visits and infection exposure
					38	Prompt Speech and Language Pathology consultation, services and follow up
					41	Psychological support and recommendations before treatment
					57	Tracking patients�۪ progress throughout treatment and post treatment
					45	Accessibility of counseling services in cancer treatment centres
			5	Wellbeing	6	Nutrition
					13	Dietitian services and follow up
					39	Having mentors who share the same experience
					44	Post-surgery infections
					42	Education on how to manage and cope with long-term side effects
					78	Information on long-term side effects and the possible traumatic experience
					94	Providing an accessible resource/tool for information and common questions
					89	Continue to follow up after 5 years
					75	Information on the available treatment options and new advancements
					19	Maintaining a healthy diet
					25	Inability to return to the workforce
					31	Ability to communicate and speak intelligibly
					80	Involve patient in decision making
					28	Surgical scars
					69	Pretreatment education on post treatment outcomes
					67	Hair-free skin grafts
					46	Understanding statistics and current outcomes
					56	Support and guidance after treatment
					47	Growing beard
					50	Survival
					51	Identification of support groups and resources specific to head and neck cancer
					53	family/caregiver/loved one/social support
					55	Support through treatment and recovery
			6	Emotional Personality	2	Fear of the unknown
					7	Tongue loss
					8	Anxiety
					9	Depression
					37	Stress
					62	Social isolation
					12	Teeth loss
					18	Reduced social interaction
					33	Aspiration
					77	Fear of recurrence
9	ANON123972		1	1Lifelong Challenges	66	Weight loss.
					77	Fear of recurrence
					88	Fatigue
			2	1Services provided	62	Social isolation
					14	Long term rehab services after treatment
					21	Scheduling/booking follow-up appointments with healthcare providers (e.g., specialists)
					73	Promptness of treatment
			3	1Skin Grafts	67	Hair-free skin grafts
			4	1Unexpected effects	64	Oesteoradionecrosis (bone death secondary to radiation therapy)
					44	Post-surgery infections
					47	Growing beard
					52	Hearing loss
					82	Cracked lips
					68	Graft resorption
					76	Postherpetic Neuralgia (complication of an infection causing burning sensation to skin and fibers)
					65	Changes in bone density
					79	Ultra sensitivity to smell
					54	Insomnia
			5	Coping Mechanisms	1	Out of town accessible resources and support
					57	Tracking patients�۪ progress throughout treatment and post treatment
					10	Annual follow up with surgeon
					45	Accessibility of counseling services in cancer treatment centres
					50	Survival
					53	family/caregiver/loved one/social support
					55	Support through treatment and recovery
					61	Sticky saliva and phlegm
					78	Information on long-term side effects and the possible traumatic experience
					87	Engaged healthcare providers with compassionate care
					89	Continue to follow up after 5 years
					94	Providing an accessible resource/tool for information and common questions
					86	Accommodation for out of town patients
					36	Clear detailed upfront information of the case and treatment plan
			6	Emotional Challenges	2	Fear of the unknown
					5	Long-lasting side effects
					8	Anxiety
					9	Depression
					18	Reduced social interaction
					28	Surgical scars
					49	Ability to taste food
					72	Saving saliva glands
			7	Dental issues	11	Toothache
					27	Dental service providers specialized/experienced in head and neck cancer
					34	Dental follow up after treatment
					91	Proper fit of dentures after surgery
					93	Metallic taste in mouth
			8	Expenses	32	Costs of parking permits
			9	Information	30	Promptness of diagnosis
					15	Funding to cover travel expenses to access healthcare services
					39	Having mentors who share the same experience
					41	Psychological support and recommendations before treatment
					92	Communication with healthcare providers
					85	Freedom to choosing the medical care providers
					60	Lymphedema (Lymph fluid retention causing limb swelling where lymph nodes are affected by cancer treatment)
					58	Coverage for allied health and clinical services i.e: dental, rehab
					63	Keeping the family informed
					80	Involve patient in decision making
					90	Social worker/counselling support (individual or group)
					74	Having an advocate health care provider/nurse/clinician
					38	Prompt Speech and Language Pathology consultation, services and follow up
					75	Information on the available treatment options and new advancements
					69	Pretreatment education on post treatment outcomes
					46	Understanding statistics and current outcomes
			10	Oral concerns	43	Shortness of breath
					3	Mouth sores
					7	Tongue loss
					12	Teeth loss
					26	Tongue pain
					40	Swallowing difficulty
					48	Dry mouth
					70	Tongue pain
			11	Pain Issues	16	Wrist pain
					24	Headache
					71	Stiff neck
			12	Proper nutrition	13	Dietitian services and follow up
					19	Maintaining a healthy diet
					29	Accessibility to healthcare services for out of town patients
					20	Acid reflux
			13	Side Effects	17	Late onset side effects
					22	Changes in voice
					25	Inability to return to the workforce
					31	Ability to communicate and speak intelligibly
					33	Aspiration
					35	Physical limitation
					37	Stress
					81	Fibrosis
					84	Stomach sickness
			14	Support	4	Quality of alternative feeding (feeding tube).
					6	Nutrition
					23	Access to treatment services in home to prevent unnecessary hospital visits and infection exposure
					42	Education on how to manage and cope with long-term side effects
					51	Identification of support groups and resources specific to head and neck cancer
					56	Support and guidance after treatment
					59	Knowledgeable and experienced healthcare providers in head and neck cancer
					83	Sore shoulder
11	ANON123983		1	1	1	Out of town accessible resources and support
					8	Anxiety
					10	Annual follow up with surgeon
					11	Toothache
					12	Teeth loss
					13	Dietitian services and follow up
					45	Accessibility of counseling services in cancer treatment centres
					41	Psychological support and recommendations before treatment
			2	2	3	Mouth sores
					2	Fear of the unknown
					4	Quality of alternative feeding (feeding tube).
					5	Long-lasting side effects
					9	Depression
					17	Late onset side effects
					30	Promptness of diagnosis
					22	Changes in voice
					48	Dry mouth
					49	Ability to taste food
					43	Shortness of breath
					46	Understanding statistics and current outcomes
					50	Survival
					42	Education on how to manage and cope with long-term side effects
					72	Saving saliva glands
					71	Stiff neck
					77	Fear of recurrence
					70	Tongue pain
					66	Weight loss.
					62	Social isolation
					52	Hearing loss
					61	Sticky saliva and phlegm
					40	Swallowing difficulty
					37	Stress
					38	Prompt Speech and Language Pathology consultation, services and follow up
					36	Clear detailed upfront information of the case and treatment plan
					35	Physical limitation
					78	Information on long-term side effects and the possible traumatic experience
					93	Metallic taste in mouth
					88	Fatigue
					84	Stomach sickness
					83	Sore shoulder
					79	Ultra sensitivity to smell
					82	Cracked lips
					31	Ability to communicate and speak intelligibly
					26	Tongue pain
					19	Maintaining a healthy diet
			3	3	6	Nutrition
					7	Tongue loss
					14	Long term rehab services after treatment
					18	Reduced social interaction
					27	Dental service providers specialized/experienced in head and neck cancer
					29	Accessibility to healthcare services for out of town patients
					76	Postherpetic Neuralgia (complication of an infection causing burning sensation to skin and fibers)
					75	Information on the available treatment options and new advancements
					74	Having an advocate health care provider/nurse/clinician
					73	Promptness of treatment
					69	Pretreatment education on post treatment outcomes
					68	Graft resorption
					28	Surgical scars
			4	4	15	Funding to cover travel expenses to access healthcare services
					16	Wrist pain
					20	Acid reflux
					24	Headache
					25	Inability to return to the workforce
					32	Costs of parking permits
					21	Scheduling/booking follow-up appointments with healthcare providers (e.g., specialists)
					33	Aspiration
					34	Dental follow up after treatment
					51	Identification of support groups and resources specific to head and neck cancer
					56	Support and guidance after treatment
					55	Support through treatment and recovery
					58	Coverage for allied health and clinical services i.e: dental, rehab
					92	Communication with healthcare providers
					91	Proper fit of dentures after surgery
					63	Keeping the family informed
					94	Providing an accessible resource/tool for information and common questions
					90	Social worker/counselling support (individual or group)
					89	Continue to follow up after 5 years
					87	Engaged healthcare providers with compassionate care
					85	Freedom to choosing the medical care providers
					86	Accommodation for out of town patients
					81	Fibrosis
					65	Changes in bone density
					80	Involve patient in decision making
					67	Hair-free skin grafts
					64	Oesteoradionecrosis (bone death secondary to radiation therapy)
					59	Knowledgeable and experienced healthcare providers in head and neck cancer
					60	Lymphedema (Lymph fluid retention causing limb swelling where lymph nodes are affected by cancer treatment)
					57	Tracking patients�۪ progress throughout treatment and post treatment
					54	Insomnia
					53	family/caregiver/loved one/social support
					23	Access to treatment services in home to prevent unnecessary hospital visits and infection exposure
					47	Growing beard
					44	Post-surgery infections
					39	Having mentors who share the same experience
13	ANON123993		1	Healthcare - negatives	32	Costs of parking permits
			2	Healthcare - positives	30	Promptness of diagnosis
					10	Annual follow up with surgeon
					21	Scheduling/booking follow-up appointments with healthcare providers (e.g., specialists)
					73	Promptness of treatment
					38	Prompt Speech and Language Pathology consultation, services and follow up
					36	Clear detailed upfront information of the case and treatment plan
					39	Having mentors who share the same experience
					51	Identification of support groups and resources specific to head and neck cancer
					46	Understanding statistics and current outcomes
					59	Knowledgeable and experienced healthcare providers in head and neck cancer
					55	Support through treatment and recovery
					72	Saving saliva glands
					85	Freedom to choosing the medical care providers
					80	Involve patient in decision making
					57	Tracking patients�۪ progress throughout treatment and post treatment
					27	Dental service providers specialized/experienced in head and neck cancer
					87	Engaged healthcare providers with compassionate care
					92	Communication with healthcare providers
					23	Access to treatment services in home to prevent unnecessary hospital visits and infection exposure
			3	Not applicable to me	1	Out of town accessible resources and support
					29	Accessibility to healthcare services for out of town patients
					15	Funding to cover travel expenses to access healthcare services
					60	Lymphedema (Lymph fluid retention causing limb swelling where lymph nodes are affected by cancer treatment)
					64	Oesteoradionecrosis (bone death secondary to radiation therapy)
					86	Accommodation for out of town patients
					89	Continue to follow up after 5 years
					68	Graft resorption
					58	Coverage for allied health and clinical services i.e: dental, rehab
					76	Postherpetic Neuralgia (complication of an infection causing burning sensation to skin and fibers)
			4	Potential side effects	9	Depression
					3	Mouth sores
					11	Toothache
					17	Late onset side effects
					22	Changes in voice
					24	Headache
					26	Tongue pain
					70	Tongue pain
					43	Shortness of breath
					47	Growing beard
					52	Hearing loss
					7	Tongue loss
					62	Social isolation
					77	Fear of recurrence
					79	Ultra sensitivity to smell
					65	Changes in bone density
					81	Fibrosis
					82	Cracked lips
					91	Proper fit of dentures after surgery
					18	Reduced social interaction
					25	Inability to return to the workforce
					4	Quality of alternative feeding (feeding tube).
			5	Side effects I experienced	2	Fear of the unknown
					8	Anxiety
					84	Stomach sickness
					16	Wrist pain
					20	Acid reflux
					40	Swallowing difficulty
					48	Dry mouth
					66	Weight loss.
					71	Stiff neck
					61	Sticky saliva and phlegm
					49	Ability to taste food
					28	Surgical scars
					12	Teeth loss
					31	Ability to communicate and speak intelligibly
					50	Survival
					35	Physical limitation
					44	Post-surgery infections
					5	Long-lasting side effects
					37	Stress
					54	Insomnia
					83	Sore shoulder
					88	Fatigue
					93	Metallic taste in mouth
					33	Aspiration
					67	Hair-free skin grafts
			6	Things I wish i had known before treatment	42	Education on how to manage and cope with long-term side effects
					41	Psychological support and recommendations before treatment
					78	Information on long-term side effects and the possible traumatic experience
					56	Support and guidance after treatment
			7	Things that didn't happen but should have	13	Dietitian services and follow up
					6	Nutrition
					14	Long term rehab services after treatment
					69	Pretreatment education on post treatment outcomes
					19	Maintaining a healthy diet
					45	Accessibility of counseling services in cancer treatment centres
					75	Information on the available treatment options and new advancements
					90	Social worker/counselling support (individual or group)
					34	Dental follow up after treatment
					53	family/caregiver/loved one/social support
					63	Keeping the family informed
					94	Providing an accessible resource/tool for information and common questions
					74	Having an advocate health care provider/nurse/clinician
15	ANON124015		1	Burden of care on patient	29	Accessibility to healthcare services for out of town patients
					23	Access to treatment services in home to prevent unnecessary hospital visits and infection exposure
					1	Out of town accessible resources and support
					86	Accommodation for out of town patients
					32	Costs of parking permits
					15	Funding to cover travel expenses to access healthcare services
					58	Coverage for allied health and clinical services i.e: dental, rehab
			2	Financial	25	Inability to return to the workforce
			3	Functional outcomes of treatmetn	31	Ability to communicate and speak intelligibly
					34	Dental follow up after treatment
			4	Longterm side effects	5	Long-lasting side effects
					17	Late onset side effects
			5	Multidisciplinary care team	41	Psychological support and recommendations before treatment
					13	Dietitian services and follow up
					59	Knowledgeable and experienced healthcare providers in head and neck cancer
					90	Social worker/counselling support (individual or group)
					14	Long term rehab services after treatment
					87	Engaged healthcare providers with compassionate care
					45	Accessibility of counseling services in cancer treatment centres
					38	Prompt Speech and Language Pathology consultation, services and follow up
					27	Dental service providers specialized/experienced in head and neck cancer
			6	Navigating treatment pathway	57	Tracking patients�۪ progress throughout treatment and post treatment
					10	Annual follow up with surgeon
					89	Continue to follow up after 5 years
					21	Scheduling/booking follow-up appointments with healthcare providers (e.g., specialists)
					74	Having an advocate health care provider/nurse/clinician
					73	Promptness of treatment
					92	Communication with healthcare providers
					30	Promptness of diagnosis
			7	Nutrition concerns	6	Nutrition
					4	Quality of alternative feeding (feeding tube).
					49	Ability to taste food
			8	Patient choice	85	Freedom to choosing the medical care providers
					80	Involve patient in decision making
			9	Peer/family support	51	Identification of support groups and resources specific to head and neck cancer
					53	family/caregiver/loved one/social support
					55	Support through treatment and recovery
					56	Support and guidance after treatment
					39	Having mentors who share the same experience
			10	Physical concerns	3	Mouth sores
					43	Shortness of breath
					47	Growing beard
					79	Ultra sensitivity to smell
					61	Sticky saliva and phlegm
					48	Dry mouth
					33	Aspiration
					65	Changes in bone density
					88	Fatigue
					81	Fibrosis
					93	Metallic taste in mouth
					24	Headache
					67	Hair-free skin grafts
					52	Hearing loss
					54	Insomnia
					20	Acid reflux
					12	Teeth loss
					83	Sore shoulder
					16	Wrist pain
					22	Changes in voice
					84	Stomach sickness
					76	Postherpetic Neuralgia (complication of an infection causing burning sensation to skin and fibers)
					82	Cracked lips
					26	Tongue pain
					11	Toothache
					7	Tongue loss
					71	Stiff neck
					66	Weight loss.
					72	Saving saliva glands
					35	Physical limitation
					44	Post-surgery infections
					40	Swallowing difficulty
					28	Surgical scars
					70	Tongue pain
					68	Graft resorption
					64	Oesteoradionecrosis (bone death secondary to radiation therapy)
					60	Lymphedema (Lymph fluid retention causing limb swelling where lymph nodes are affected by cancer treatment)
			11	Psychosocial concerns	77	Fear of recurrence
					8	Anxiety
					37	Stress
					9	Depression
					18	Reduced social interaction
					2	Fear of the unknown
					62	Social isolation
			12	treatment goals	50	Survival
					19	Maintaining a healthy diet
					91	Proper fit of dentures after surgery
			13	Enabling patient informed decision making	75	Information on the available treatment options and new advancements
					36	Clear detailed upfront information of the case and treatment plan
					69	Pretreatment education on post treatment outcomes
					78	Information on long-term side effects and the possible traumatic experience
					46	Understanding statistics and current outcomes
					94	Providing an accessible resource/tool for information and common questions
					42	Education on how to manage and cope with long-term side effects
					63	Keeping the family informed
17	ANON124016		1	appearance	28	Surgical scars
					47	Growing beard
					67	Hair-free skin grafts
			2	economic/financial limitations	15	Funding to cover travel expenses to access healthcare services
					25	Inability to return to the workforce
					29	Accessibility to healthcare services for out of town patients
					32	Costs of parking permits
					58	Coverage for allied health and clinical services i.e: dental, rehab
					86	Accommodation for out of town patients
			3	long term outcomes	5	Long-lasting side effects
					14	Long term rehab services after treatment
					17	Late onset side effects
					50	Survival
					77	Fear of recurrence
					89	Continue to follow up after 5 years
			4	nutrition	4	Quality of alternative feeding (feeding tube).
					6	Nutrition
					19	Maintaining a healthy diet
					66	Weight loss.
					84	Stomach sickness
			5	pain	3	Mouth sores
					11	Toothache
					16	Wrist pain
					24	Headache
					26	Tongue pain
					70	Tongue pain
					76	Postherpetic Neuralgia (complication of an infection causing burning sensation to skin and fibers)
			6	patient education	36	Clear detailed upfront information of the case and treatment plan
					42	Education on how to manage and cope with long-term side effects
					46	Understanding statistics and current outcomes
					63	Keeping the family informed
					69	Pretreatment education on post treatment outcomes
					75	Information on the available treatment options and new advancements
					78	Information on long-term side effects and the possible traumatic experience
					94	Providing an accessible resource/tool for information and common questions
			7	physical factors	35	Physical limitation
					43	Shortness of breath
					44	Post-surgery infections
					54	Insomnia
					68	Graft resorption
					60	Lymphedema (Lymph fluid retention causing limb swelling where lymph nodes are affected by cancer treatment)
					64	Oesteoradionecrosis (bone death secondary to radiation therapy)
					65	Changes in bone density
					71	Stiff neck
					82	Cracked lips
					83	Sore shoulder
					88	Fatigue
			8	psychological factors	2	Fear of the unknown
					8	Anxiety
					9	Depression
					37	Stress
					41	Psychological support and recommendations before treatment
					45	Accessibility of counseling services in cancer treatment centres
					90	Social worker/counselling support (individual or group)
			9	social factors	18	Reduced social interaction
					39	Having mentors who share the same experience
					53	family/caregiver/loved one/social support
					55	Support through treatment and recovery
					56	Support and guidance after treatment
					62	Social isolation
					74	Having an advocate health care provider/nurse/clinician
			10	specialized HNC services	27	Dental service providers specialized/experienced in head and neck cancer
					51	Identification of support groups and resources specific to head and neck cancer
					59	Knowledgeable and experienced healthcare providers in head and neck cancer
			11	swallowing/eating function	12	Teeth loss
					20	Acid reflux
					33	Aspiration
					40	Swallowing difficulty
					48	Dry mouth
					49	Ability to taste food
					61	Sticky saliva and phlegm
					72	Saving saliva glands
					79	Ultra sensitivity to smell
					81	Fibrosis
					91	Proper fit of dentures after surgery
					93	Metallic taste in mouth
			12	"the right thing at the right time"/timeliness	1	Out of town accessible resources and support
					10	Annual follow up with surgeon
					13	Dietitian services and follow up
					21	Scheduling/booking follow-up appointments with healthcare providers (e.g., specialists)
					30	Promptness of diagnosis
					34	Dental follow up after treatment
					38	Prompt Speech and Language Pathology consultation, services and follow up
					57	Tracking patients�۪ progress throughout treatment and post treatment
					73	Promptness of treatment
			13	being patient-centred	23	Access to treatment services in home to prevent unnecessary hospital visits and infection exposure
					80	Involve patient in decision making
					85	Freedom to choosing the medical care providers
					87	Engaged healthcare providers with compassionate care
					92	Communication with healthcare providers
			14	speech/hearing function	7	Tongue loss
					22	Changes in voice
					31	Ability to communicate and speak intelligibly
					52	Hearing loss
19	ANON124028		1	Did not experience/did not apply to me	24	Headache
					43	Shortness of breath
					44	Post-surgery infections
					47	Growing beard
					52	Hearing loss
					54	Insomnia
					60	Lymphedema (Lymph fluid retention causing limb swelling where lymph nodes are affected by cancer treatment)
					67	Hair-free skin grafts
					68	Graft resorption
					76	Postherpetic Neuralgia (complication of an infection causing burning sensation to skin and fibers)
					81	Fibrosis
					84	Stomach sickness
					86	Accommodation for out of town patients
					91	Proper fit of dentures after surgery
					93	Metallic taste in mouth
			2	Did not use	1	Out of town accessible resources and support
					39	Having mentors who share the same experience
					87	Engaged healthcare providers with compassionate care
					15	Funding to cover travel expenses to access healthcare services
					23	Access to treatment services in home to prevent unnecessary hospital visits and infection exposure
					29	Accessibility to healthcare services for out of town patients
					32	Costs of parking permits
					90	Social worker/counselling support (individual or group)
					94	Providing an accessible resource/tool for information and common questions
			3	Medical	10	Annual follow up with surgeon
					41	Psychological support and recommendations before treatment
					45	Accessibility of counseling services in cancer treatment centres
					42	Education on how to manage and cope with long-term side effects
					59	Knowledgeable and experienced healthcare providers in head and neck cancer
					21	Scheduling/booking follow-up appointments with healthcare providers (e.g., specialists)
					57	Tracking patients�۪ progress throughout treatment and post treatment
					69	Pretreatment education on post treatment outcomes
					89	Continue to follow up after 5 years
					92	Communication with healthcare providers
			4	Post Surgery to present	4	Quality of alternative feeding (feeding tube).
					5	Long-lasting side effects
					6	Nutrition
					7	Tongue loss
					9	Depression
					72	Saving saliva glands
					12	Teeth loss
					13	Dietitian services and follow up
					14	Long term rehab services after treatment
					16	Wrist pain
					17	Late onset side effects
					18	Reduced social interaction
					19	Maintaining a healthy diet
					20	Acid reflux
					22	Changes in voice
					25	Inability to return to the workforce
					28	Surgical scars
					31	Ability to communicate and speak intelligibly
					33	Aspiration
					35	Physical limitation
					38	Prompt Speech and Language Pathology consultation, services and follow up
					40	Swallowing difficulty
					48	Dry mouth
					49	Ability to taste food
					50	Survival
					53	family/caregiver/loved one/social support
					55	Support through treatment and recovery
					61	Sticky saliva and phlegm
					62	Social isolation
					64	Oesteoradionecrosis (bone death secondary to radiation therapy)
					66	Weight loss.
					71	Stiff neck
					75	Information on the available treatment options and new advancements
					77	Fear of recurrence
					78	Information on long-term side effects and the possible traumatic experience
					79	Ultra sensitivity to smell
					82	Cracked lips
					83	Sore shoulder
					88	Fatigue
			5	Presurgery	2	Fear of the unknown
					3	Mouth sores
					8	Anxiety
					11	Toothache
					26	Tongue pain
					30	Promptness of diagnosis
					36	Clear detailed upfront information of the case and treatment plan
					37	Stress
					46	Understanding statistics and current outcomes
					63	Keeping the family informed
					70	Tongue pain
					73	Promptness of treatment
					74	Having an advocate health care provider/nurse/clinician
					80	Involve patient in decision making
					85	Freedom to choosing the medical care providers
			6	Unknown to me	65	Changes in bone density
			7	What is important now/wish for early post surgery	27	Dental service providers specialized/experienced in head and neck cancer
					34	Dental follow up after treatment
					51	Identification of support groups and resources specific to head and neck cancer
					56	Support and guidance after treatment
					58	Coverage for allied health and clinical services i.e: dental, rehab
21	ANON124031		1	1 Autonomy	63	Keeping the family informed
					80	Involve patient in decision making
					85	Freedom to choosing the medical care providers
			2	1 Interdisciplinary Interactions	57	Tracking patients�۪ progress throughout treatment and post treatment
					59	Knowledgeable and experienced healthcare providers in head and neck cancer
					41	Psychological support and recommendations before treatment
					55	Support through treatment and recovery
					51	Identification of support groups and resources specific to head and neck cancer
					45	Accessibility of counseling services in cancer treatment centres
					74	Having an advocate health care provider/nurse/clinician
					38	Prompt Speech and Language Pathology consultation, services and follow up
					87	Engaged healthcare providers with compassionate care
					34	Dental follow up after treatment
					13	Dietitian services and follow up
					10	Annual follow up with surgeon
					90	Social worker/counselling support (individual or group)
			3	1 Intraoral Findings	3	Mouth sores
					11	Toothache
					61	Sticky saliva and phlegm
					82	Cracked lips
					93	Metallic taste in mouth
			4	1 Negative Side Effects	64	Oesteoradionecrosis (bone death secondary to radiation therapy)
					48	Dry mouth
					52	Hearing loss
					31	Ability to communicate and speak intelligibly
					43	Shortness of breath
					40	Swallowing difficulty
					33	Aspiration
					26	Tongue pain
					24	Headache
					20	Acid reflux
					54	Insomnia
					17	Late onset side effects
					60	Lymphedema (Lymph fluid retention causing limb swelling where lymph nodes are affected by cancer treatment)
					16	Wrist pain
					65	Changes in bone density
					66	Weight loss.
					68	Graft resorption
					70	Tongue pain
					71	Stiff neck
					76	Postherpetic Neuralgia (complication of an infection causing burning sensation to skin and fibers)
					79	Ultra sensitivity to smell
					81	Fibrosis
					83	Sore shoulder
					84	Stomach sickness
					88	Fatigue
			5	1 Worries	1	Out of town accessible resources and support
					27	Dental service providers specialized/experienced in head and neck cancer
					2	Fear of the unknown
					23	Access to treatment services in home to prevent unnecessary hospital visits and infection exposure
					72	Saving saliva glands
			6	anguish	8	Anxiety
					9	Depression
					44	Post-surgery infections
					62	Social isolation
					47	Growing beard
					37	Stress
					36	Clear detailed upfront information of the case and treatment plan
					5	Long-lasting side effects
					35	Physical limitation
					18	Reduced social interaction
					30	Promptness of diagnosis
					28	Surgical scars
					22	Changes in voice
					12	Teeth loss
					4	Quality of alternative feeding (feeding tube).
					7	Tongue loss
					77	Fear of recurrence
			7	Money concerns	86	Accommodation for out of town patients
					58	Coverage for allied health and clinical services i.e: dental, rehab
					15	Funding to cover travel expenses to access healthcare services
					32	Costs of parking permits
					14	Long term rehab services after treatment
					29	Accessibility to healthcare services for out of town patients
					21	Scheduling/booking follow-up appointments with healthcare providers (e.g., specialists)
					25	Inability to return to the workforce
			8	Not a thought at all	46	Understanding statistics and current outcomes
			9	Wellbeing	19	Maintaining a healthy diet
					53	family/caregiver/loved one/social support
					67	Hair-free skin grafts
					39	Having mentors who share the same experience
					73	Promptness of treatment
					50	Survival
					49	Ability to taste food
					91	Proper fit of dentures after surgery
					6	Nutrition
			10	Education	56	Support and guidance after treatment
					69	Pretreatment education on post treatment outcomes
					42	Education on how to manage and cope with long-term side effects
					75	Information on the available treatment options and new advancements
					78	Information on long-term side effects and the possible traumatic experience
					89	Continue to follow up after 5 years
					92	Communication with healthcare providers
					94	Providing an accessible resource/tool for information and common questions
23	ANON124048		1	Before treatment/after diagnosis	73	Promptness of treatment
					57	Tracking patients�۪ progress throughout treatment and post treatment
					72	Saving saliva glands
					94	Providing an accessible resource/tool for information and common questions
					80	Involve patient in decision making
					78	Information on long-term side effects and the possible traumatic experience
					75	Information on the available treatment options and new advancements
					27	Dental service providers specialized/experienced in head and neck cancer
					69	Pretreatment education on post treatment outcomes
					30	Promptness of diagnosis
					36	Clear detailed upfront information of the case and treatment plan
					46	Understanding statistics and current outcomes
					41	Psychological support and recommendations before treatment
			2	accessibility and resources	15	Funding to cover travel expenses to access healthcare services
					58	Coverage for allied health and clinical services i.e: dental, rehab
					86	Accommodation for out of town patients
					1	Out of town accessible resources and support
					29	Accessibility to healthcare services for out of town patients
					45	Accessibility of counseling services in cancer treatment centres
			3	after treatment	10	Annual follow up with surgeon
					42	Education on how to manage and cope with long-term side effects
					38	Prompt Speech and Language Pathology consultation, services and follow up
					89	Continue to follow up after 5 years
					32	Costs of parking permits
					34	Dental follow up after treatment
					23	Access to treatment services in home to prevent unnecessary hospital visits and infection exposure
					21	Scheduling/booking follow-up appointments with healthcare providers (e.g., specialists)
					13	Dietitian services and follow up
					14	Long term rehab services after treatment
			4	factors involving Healthcare providers	92	Communication with healthcare providers
					59	Knowledgeable and experienced healthcare providers in head and neck cancer
					87	Engaged healthcare providers with compassionate care
					85	Freedom to choosing the medical care providers
					63	Keeping the family informed
			5	fear based	77	Fear of recurrence
					2	Fear of the unknown
			6	sequalae	3	Mouth sores
					61	Sticky saliva and phlegm
					4	Quality of alternative feeding (feeding tube).
					91	Proper fit of dentures after surgery
					50	Survival
					88	Fatigue
					25	Inability to return to the workforce
					93	Metallic taste in mouth
					83	Sore shoulder
					84	Stomach sickness
					79	Ultra sensitivity to smell
					82	Cracked lips
					81	Fibrosis
					76	Postherpetic Neuralgia (complication of an infection causing burning sensation to skin and fibers)
					71	Stiff neck
					68	Graft resorption
					70	Tongue pain
					66	Weight loss.
					67	Hair-free skin grafts
					65	Changes in bone density
					64	Oesteoradionecrosis (bone death secondary to radiation therapy)
					62	Social isolation
					60	Lymphedema (Lymph fluid retention causing limb swelling where lymph nodes are affected by cancer treatment)
					49	Ability to taste food
					54	Insomnia
					48	Dry mouth
					52	Hearing loss
					43	Shortness of breath
					47	Growing beard
					44	Post-surgery infections
					5	Long-lasting side effects
					33	Aspiration
					40	Swallowing difficulty
					37	Stress
					35	Physical limitation
					31	Ability to communicate and speak intelligibly
					28	Surgical scars
					26	Tongue pain
					24	Headache
					16	Wrist pain
					22	Changes in voice
					20	Acid reflux
					19	Maintaining a healthy diet
					6	Nutrition
					18	Reduced social interaction
					7	Tongue loss
					17	Late onset side effects
					12	Teeth loss
					8	Anxiety
					11	Toothache
					9	Depression
			7	Support groups	55	Support through treatment and recovery
					53	family/caregiver/loved one/social support
					51	Identification of support groups and resources specific to head and neck cancer
					39	Having mentors who share the same experience
					56	Support and guidance after treatment
					90	Social worker/counselling support (individual or group)
					74	Having an advocate health care provider/nurse/clinician
25	ANON124062		1	1	30	Promptness of diagnosis
					1	Out of town accessible resources and support
					50	Survival
					86	Accommodation for out of town patients
					15	Funding to cover travel expenses to access healthcare services
					25	Inability to return to the workforce
					31	Ability to communicate and speak intelligibly
					73	Promptness of treatment
					41	Psychological support and recommendations before treatment
					2	Fear of the unknown
					58	Coverage for allied health and clinical services i.e: dental, rehab
					36	Clear detailed upfront information of the case and treatment plan
					32	Costs of parking permits
			2	2	3	Mouth sores
					61	Sticky saliva and phlegm
					76	Postherpetic Neuralgia (complication of an infection causing burning sensation to skin and fibers)
					54	Insomnia
					48	Dry mouth
					49	Ability to taste food
					44	Post-surgery infections
					33	Aspiration
					28	Surgical scars
					43	Shortness of breath
					40	Swallowing difficulty
					52	Hearing loss
					60	Lymphedema (Lymph fluid retention causing limb swelling where lymph nodes are affected by cancer treatment)
					20	Acid reflux
					16	Wrist pain
					24	Headache
					22	Changes in voice
					17	Late onset side effects
					26	Tongue pain
					8	Anxiety
					81	Fibrosis
					9	Depression
					11	Toothache
					37	Stress
					12	Teeth loss
					35	Physical limitation
					71	Stiff neck
					64	Oesteoradionecrosis (bone death secondary to radiation therapy)
					68	Graft resorption
					66	Weight loss.
					83	Sore shoulder
					70	Tongue pain
					7	Tongue loss
					93	Metallic taste in mouth
					88	Fatigue
					79	Ultra sensitivity to smell
					84	Stomach sickness
					82	Cracked lips
			3	3	42	Education on how to manage and cope with long-term side effects
					63	Keeping the family informed
					78	Information on long-term side effects and the possible traumatic experience
					56	Support and guidance after treatment
					39	Having mentors who share the same experience
					57	Tracking patients�۪ progress throughout treatment and post treatment
					53	family/caregiver/loved one/social support
					51	Identification of support groups and resources specific to head and neck cancer
					55	Support through treatment and recovery
					80	Involve patient in decision making
					59	Knowledgeable and experienced healthcare providers in head and neck cancer
					69	Pretreatment education on post treatment outcomes
					75	Information on the available treatment options and new advancements
					89	Continue to follow up after 5 years
					87	Engaged healthcare providers with compassionate care
					94	Providing an accessible resource/tool for information and common questions
					92	Communication with healthcare providers
					85	Freedom to choosing the medical care providers
					74	Having an advocate health care provider/nurse/clinician
					72	Saving saliva glands
					90	Social worker/counselling support (individual or group)
			4	4	91	Proper fit of dentures after surgery
					77	Fear of recurrence
					65	Changes in bone density
					67	Hair-free skin grafts
					34	Dental follow up after treatment
					27	Dental service providers specialized/experienced in head and neck cancer
					10	Annual follow up with surgeon
					6	Nutrition
					19	Maintaining a healthy diet
					4	Quality of alternative feeding (feeding tube).
					13	Dietitian services and follow up
					5	Long-lasting side effects
					14	Long term rehab services after treatment
					21	Scheduling/booking follow-up appointments with healthcare providers (e.g., specialists)
					62	Social isolation
					45	Accessibility of counseling services in cancer treatment centres
					18	Reduced social interaction
					23	Access to treatment services in home to prevent unnecessary hospital visits and infection exposure
					38	Prompt Speech and Language Pathology consultation, services and follow up
					29	Accessibility to healthcare services for out of town patients
					46	Understanding statistics and current outcomes
					47	Growing beard
27	ANON124063		1	access of care	1	Out of town accessible resources and support
					30	Promptness of diagnosis
					29	Accessibility to healthcare services for out of town patients
					23	Access to treatment services in home to prevent unnecessary hospital visits and infection exposure
					85	Freedom to choosing the medical care providers
					92	Communication with healthcare providers
					73	Promptness of treatment
					45	Accessibility of counseling services in cancer treatment centres
			2	complications	68	Graft resorption
					72	Saving saliva glands
					76	Postherpetic Neuralgia (complication of an infection causing burning sensation to skin and fibers)
					64	Oesteoradionecrosis (bone death secondary to radiation therapy)
					60	Lymphedema (Lymph fluid retention causing limb swelling where lymph nodes are affected by cancer treatment)
					44	Post-surgery infections
					65	Changes in bone density
					17	Late onset side effects
			3	continuuing care	10	Annual follow up with surgeon
					34	Dental follow up after treatment
					19	Maintaining a healthy diet
					13	Dietitian services and follow up
					57	Tracking patients�۪ progress throughout treatment and post treatment
					21	Scheduling/booking follow-up appointments with healthcare providers (e.g., specialists)
					89	Continue to follow up after 5 years
			4	education	69	Pretreatment education on post treatment outcomes
					42	Education on how to manage and cope with long-term side effects
					36	Clear detailed upfront information of the case and treatment plan
					46	Understanding statistics and current outcomes
					75	Information on the available treatment options and new advancements
					78	Information on long-term side effects and the possible traumatic experience
					80	Involve patient in decision making
					94	Providing an accessible resource/tool for information and common questions
			5	financial concerns	15	Funding to cover travel expenses to access healthcare services
					25	Inability to return to the workforce
					32	Costs of parking permits
					58	Coverage for allied health and clinical services i.e: dental, rehab
					86	Accommodation for out of town patients
			6	high standard of care	87	Engaged healthcare providers with compassionate care
					91	Proper fit of dentures after surgery
					59	Knowledgeable and experienced healthcare providers in head and neck cancer
					38	Prompt Speech and Language Pathology consultation, services and follow up
					27	Dental service providers specialized/experienced in head and neck cancer
			7	self	47	Growing beard
					67	Hair-free skin grafts
					35	Physical limitation
					54	Insomnia
					6	Nutrition
			8	side effects	11	Toothache
					12	Teeth loss
					16	Wrist pain
					20	Acid reflux
					22	Changes in voice
					5	Long-lasting side effects
					3	Mouth sores
					7	Tongue loss
					24	Headache
					70	Tongue pain
					71	Stiff neck
					93	Metallic taste in mouth
					83	Sore shoulder
					88	Fatigue
					81	Fibrosis
					84	Stomach sickness
					26	Tongue pain
					82	Cracked lips
					37	Stress
					40	Swallowing difficulty
					33	Aspiration
					28	Surgical scars
					43	Shortness of breath
					48	Dry mouth
					79	Ultra sensitivity to smell
					49	Ability to taste food
					52	Hearing loss
					61	Sticky saliva and phlegm
					66	Weight loss.
			9	support	41	Psychological support and recommendations before treatment
					14	Long term rehab services after treatment
					53	family/caregiver/loved one/social support
					39	Having mentors who share the same experience
					55	Support through treatment and recovery
					51	Identification of support groups and resources specific to head and neck cancer
					63	Keeping the family informed
					74	Having an advocate health care provider/nurse/clinician
					90	Social worker/counselling support (individual or group)
					56	Support and guidance after treatment
			10	quality of life	18	Reduced social interaction
					2	Fear of the unknown
					8	Anxiety
					9	Depression
					31	Ability to communicate and speak intelligibly
					50	Survival
					62	Social isolation
					77	Fear of recurrence
					4	Quality of alternative feeding (feeding tube).
29	ANON124066		1	1 accessibility	1	Out of town accessible resources and support
					32	Costs of parking permits
					38	Prompt Speech and Language Pathology consultation, services and follow up
					92	Communication with healthcare providers
					94	Providing an accessible resource/tool for information and common questions
					86	Accommodation for out of town patients
					91	Proper fit of dentures after surgery
					87	Engaged healthcare providers with compassionate care
					73	Promptness of treatment
					85	Freedom to choosing the medical care providers
					74	Having an advocate health care provider/nurse/clinician
					57	Tracking patients�۪ progress throughout treatment and post treatment
					59	Knowledgeable and experienced healthcare providers in head and neck cancer
					58	Coverage for allied health and clinical services i.e: dental, rehab
					36	Clear detailed upfront information of the case and treatment plan
					29	Accessibility to healthcare services for out of town patients
					30	Promptness of diagnosis
					23	Access to treatment services in home to prevent unnecessary hospital visits and infection exposure
					21	Scheduling/booking follow-up appointments with healthcare providers (e.g., specialists)
					10	Annual follow up with surgeon
					13	Dietitian services and follow up
					14	Long term rehab services after treatment
					15	Funding to cover travel expenses to access healthcare services
			2	1New Lifestyle changes	19	Maintaining a healthy diet
					75	Information on the available treatment options and new advancements
					89	Continue to follow up after 5 years
					80	Involve patient in decision making
					6	Nutrition
					4	Quality of alternative feeding (feeding tube).
					69	Pretreatment education on post treatment outcomes
					66	Weight loss.
					45	Accessibility of counseling services in cancer treatment centres
					42	Education on how to manage and cope with long-term side effects
					31	Ability to communicate and speak intelligibly
					34	Dental follow up after treatment
					27	Dental service providers specialized/experienced in head and neck cancer
			3	1Side effects	88	Fatigue
					3	Mouth sores
					93	Metallic taste in mouth
					76	Postherpetic Neuralgia (complication of an infection causing burning sensation to skin and fibers)
					83	Sore shoulder
					82	Cracked lips
					72	Saving saliva glands
					81	Fibrosis
					79	Ultra sensitivity to smell
					68	Graft resorption
					71	Stiff neck
					64	Oesteoradionecrosis (bone death secondary to radiation therapy)
					70	Tongue pain
					67	Hair-free skin grafts
					49	Ability to taste food
					61	Sticky saliva and phlegm
					65	Changes in bone density
					52	Hearing loss
					60	Lymphedema (Lymph fluid retention causing limb swelling where lymph nodes are affected by cancer treatment)
					28	Surgical scars
					48	Dry mouth
					47	Growing beard
					40	Swallowing difficulty
					44	Post-surgery infections
					43	Shortness of breath
					33	Aspiration
					22	Changes in voice
					24	Headache
					26	Tongue pain
					5	Long-lasting side effects
					7	Tongue loss
					11	Toothache
					20	Acid reflux
					12	Teeth loss
					16	Wrist pain
			4	1worries and councilling	18	Reduced social interaction
					78	Information on long-term side effects and the possible traumatic experience
					90	Social worker/counselling support (individual or group)
					84	Stomach sickness
					62	Social isolation
					77	Fear of recurrence
					63	Keeping the family informed
					46	Understanding statistics and current outcomes
					56	Support and guidance after treatment
					55	Support through treatment and recovery
					54	Insomnia
					50	Survival
					53	family/caregiver/loved one/social support
					51	Identification of support groups and resources specific to head and neck cancer
					41	Psychological support and recommendations before treatment
					39	Having mentors who share the same experience
					2	Fear of the unknown
					35	Physical limitation
					37	Stress
					25	Inability to return to the workforce
					8	Anxiety
					9	Depression
					17	Late onset side effects
31	ANON124068		1	1during treatment	86	Accommodation for out of town patients
					72	Saving saliva glands
					63	Keeping the family informed
					55	Support through treatment and recovery
					33	Aspiration
			2	1financial & emotional costs of cancer	32	Costs of parking permits
					25	Inability to return to the workforce
					9	Depression
					8	Anxiety
					2	Fear of the unknown
			3	1patient participation in treatment	85	Freedom to choosing the medical care providers
					80	Involve patient in decision making
					15	Funding to cover travel expenses to access healthcare services
					59	Knowledgeable and experienced healthcare providers in head and neck cancer
					58	Coverage for allied health and clinical services i.e: dental, rehab
			4	1patient support	94	Providing an accessible resource/tool for information and common questions
					14	Long term rehab services after treatment
					1	Out of town accessible resources and support
					23	Access to treatment services in home to prevent unnecessary hospital visits and infection exposure
					74	Having an advocate health care provider/nurse/clinician
					42	Education on how to manage and cope with long-term side effects
					73	Promptness of treatment
					53	family/caregiver/loved one/social support
					57	Tracking patients�۪ progress throughout treatment and post treatment
			5	1post treatment issues	68	Graft resorption
					66	Weight loss.
					61	Sticky saliva and phlegm
					5	Long-lasting side effects
					4	Quality of alternative feeding (feeding tube).
					26	Tongue pain
					16	Wrist pain
					20	Acid reflux
					11	Toothache
					60	Lymphedema (Lymph fluid retention causing limb swelling where lymph nodes are affected by cancer treatment)
					37	Stress
					35	Physical limitation
					49	Ability to taste food
					40	Swallowing difficulty
					43	Shortness of breath
					54	Insomnia
					44	Post-surgery infections
			6	1post treatment monitoring	92	Communication with healthcare providers
					29	Accessibility to healthcare services for out of town patients
					90	Social worker/counselling support (individual or group)
					21	Scheduling/booking follow-up appointments with healthcare providers (e.g., specialists)
					19	Maintaining a healthy diet
					27	Dental service providers specialized/experienced in head and neck cancer
					34	Dental follow up after treatment
					6	Nutrition
					10	Annual follow up with surgeon
					13	Dietitian services and follow up
					38	Prompt Speech and Language Pathology consultation, services and follow up
					91	Proper fit of dentures after surgery
					45	Accessibility of counseling services in cancer treatment centres
					50	Survival
					56	Support and guidance after treatment
					89	Continue to follow up after 5 years
					87	Engaged healthcare providers with compassionate care
			7	1pre-treatment information	78	Information on long-term side effects and the possible traumatic experience
					36	Clear detailed upfront information of the case and treatment plan
					30	Promptness of diagnosis
					75	Information on the available treatment options and new advancements
					39	Having mentors who share the same experience
					41	Psychological support and recommendations before treatment
					69	Pretreatment education on post treatment outcomes
					46	Understanding statistics and current outcomes
					51	Identification of support groups and resources specific to head and neck cancer
					67	Hair-free skin grafts
			8	collateral damage	93	Metallic taste in mouth
					88	Fatigue
					84	Stomach sickness
					83	Sore shoulder
					82	Cracked lips
					81	Fibrosis
					79	Ultra sensitivity to smell
					77	Fear of recurrence
					76	Postherpetic Neuralgia (complication of an infection causing burning sensation to skin and fibers)
					24	Headache
					3	Mouth sores
					71	Stiff neck
					70	Tongue pain
					17	Late onset side effects
					7	Tongue loss
					18	Reduced social interaction
					12	Teeth loss
					22	Changes in voice
					65	Changes in bone density
					31	Ability to communicate and speak intelligibly
					28	Surgical scars
					64	Oesteoradionecrosis (bone death secondary to radiation therapy)
					62	Social isolation
					52	Hearing loss
					47	Growing beard
					48	Dry mouth
33	ANON124225		1	Common worries heard from pts.	1	Out of town accessible resources and support
					2	Fear of the unknown
					5	Long-lasting side effects
					52	Hearing loss
					77	Fear of recurrence
					15	Funding to cover travel expenses to access healthcare services
					25	Inability to return to the workforce
					29	Accessibility to healthcare services for out of town patients
					32	Costs of parking permits
					58	Coverage for allied health and clinical services i.e: dental, rehab
					86	Accommodation for out of town patients
			2	Communication between pt & HCP	21	Scheduling/booking follow-up appointments with healthcare providers (e.g., specialists)
					92	Communication with healthcare providers
					87	Engaged healthcare providers with compassionate care
					90	Social worker/counselling support (individual or group)
					85	Freedom to choosing the medical care providers
					30	Promptness of diagnosis
					74	Having an advocate health care provider/nurse/clinician
					46	Understanding statistics and current outcomes
			3	Dental concerns/alterations	11	Toothache
					12	Teeth loss
					91	Proper fit of dentures after surgery
					23	Access to treatment services in home to prevent unnecessary hospital visits and infection exposure
					27	Dental service providers specialized/experienced in head and neck cancer
					34	Dental follow up after treatment
			4	Holistic assessment of pt.	94	Providing an accessible resource/tool for information and common questions
					37	Stress
					8	Anxiety
					51	Identification of support groups and resources specific to head and neck cancer
					6	Nutrition
					9	Depression
					39	Having mentors who share the same experience
					41	Psychological support and recommendations before treatment
					53	family/caregiver/loved one/social support
					42	Education on how to manage and cope with long-term side effects
					45	Accessibility of counseling services in cancer treatment centres
					56	Support and guidance after treatment
					55	Support through treatment and recovery
					80	Involve patient in decision making
					57	Tracking patients�۪ progress throughout treatment and post treatment
					63	Keeping the family informed
					69	Pretreatment education on post treatment outcomes
			5	Nutritional concerns	4	Quality of alternative feeding (feeding tube).
					33	Aspiration
					79	Ultra sensitivity to smell
					66	Weight loss.
					7	Tongue loss
					19	Maintaining a healthy diet
					26	Tongue pain
					93	Metallic taste in mouth
					70	Tongue pain
					49	Ability to taste food
			6	RT plan considerations:	72	Saving saliva glands
					73	Promptness of treatment
					17	Late onset side effects
					36	Clear detailed upfront information of the case and treatment plan
					78	Information on long-term side effects and the possible traumatic experience
					50	Survival
					59	Knowledgeable and experienced healthcare providers in head and neck cancer
					75	Information on the available treatment options and new advancements
			7	Appearance and Social concerns	68	Graft resorption
					67	Hair-free skin grafts
					28	Surgical scars
					18	Reduced social interaction
					35	Physical limitation
					22	Changes in voice
					62	Social isolation
					47	Growing beard
					44	Post-surgery infections
					31	Ability to communicate and speak intelligibly
			8	More effects pts are dealing with:	16	Wrist pain
					20	Acid reflux
					24	Headache
					43	Shortness of breath
					83	Sore shoulder
					84	Stomach sickness
					54	Insomnia
					82	Cracked lips
					71	Stiff neck
			9	Responsibilities of pts for long term care	10	Annual follow up with surgeon
					14	Long term rehab services after treatment
					89	Continue to follow up after 5 years
					76	Postherpetic Neuralgia (complication of an infection causing burning sensation to skin and fibers)
					38	Prompt Speech and Language Pathology consultation, services and follow up
					13	Dietitian services and follow up
			10	Rt Side Effects	3	Mouth sores
					40	Swallowing difficulty
					48	Dry mouth
					65	Changes in bone density
					60	Lymphedema (Lymph fluid retention causing limb swelling where lymph nodes are affected by cancer treatment)
					61	Sticky saliva and phlegm
					64	Oesteoradionecrosis (bone death secondary to radiation therapy)
					81	Fibrosis
					88	Fatigue
35	ANON124257		1	Accessibilty to Care	23	Access to treatment services in home to prevent unnecessary hospital visits and infection exposure
					29	Accessibility to healthcare services for out of town patients
					21	Scheduling/booking follow-up appointments with healthcare providers (e.g., specialists)
			2	Acute Side Effects	93	Metallic taste in mouth
					3	Mouth sores
					40	Swallowing difficulty
					20	Acid reflux
					48	Dry mouth
					61	Sticky saliva and phlegm
					43	Shortness of breath
					49	Ability to taste food
					88	Fatigue
					54	Insomnia
					66	Weight loss.
					70	Tongue pain
					82	Cracked lips
					84	Stomach sickness
					79	Ultra sensitivity to smell
			3	After Treatment Care/Plan	10	Annual follow up with surgeon
					14	Long term rehab services after treatment
					89	Continue to follow up after 5 years
					56	Support and guidance after treatment
			4	Communication/Knowledge Sharing	92	Communication with healthcare providers
					94	Providing an accessible resource/tool for information and common questions
					39	Having mentors who share the same experience
					63	Keeping the family informed
					74	Having an advocate health care provider/nurse/clinician
					55	Support through treatment and recovery
					57	Tracking patients�۪ progress throughout treatment and post treatment
			5	Dental Care	91	Proper fit of dentures after surgery
					34	Dental follow up after treatment
					27	Dental service providers specialized/experienced in head and neck cancer
					11	Toothache
					12	Teeth loss
			6	Dietary/Nutrition Support	19	Maintaining a healthy diet
					13	Dietitian services and follow up
					6	Nutrition
					4	Quality of alternative feeding (feeding tube).
			7	Informed Consent/Treatment Planning	75	Information on the available treatment options and new advancements
					69	Pretreatment education on post treatment outcomes
					46	Understanding statistics and current outcomes
					85	Freedom to choosing the medical care providers
					78	Information on long-term side effects and the possible traumatic experience
					50	Survival
					36	Clear detailed upfront information of the case and treatment plan
					80	Involve patient in decision making
					72	Saving saliva glands
			8	LongTerm Side Effects	65	Changes in bone density
					64	Oesteoradionecrosis (bone death secondary to radiation therapy)
					42	Education on how to manage and cope with long-term side effects
					5	Long-lasting side effects
					17	Late onset side effects
					81	Fibrosis
					52	Hearing loss
					47	Growing beard
			9	Occupational/Physical Therapy	35	Physical limitation
					71	Stiff neck
					60	Lymphedema (Lymph fluid retention causing limb swelling where lymph nodes are affected by cancer treatment)
			10	Pre-treatment Care	73	Promptness of treatment
					41	Psychological support and recommendations before treatment
					30	Promptness of diagnosis
			11	Psychological Support	2	Fear of the unknown
					53	family/caregiver/loved one/social support
					90	Social worker/counselling support (individual or group)
					51	Identification of support groups and resources specific to head and neck cancer
					8	Anxiety
					45	Accessibility of counseling services in cancer treatment centres
					9	Depression
					18	Reduced social interaction
					37	Stress
					62	Social isolation
					77	Fear of recurrence
			12	Social Work/Financial Support	32	Costs of parking permits
					1	Out of town accessible resources and support
					86	Accommodation for out of town patients
					15	Funding to cover travel expenses to access healthcare services
					58	Coverage for allied health and clinical services i.e: dental, rehab
					25	Inability to return to the workforce
			13	Speech Therapy	22	Changes in voice
					33	Aspiration
					31	Ability to communicate and speak intelligibly
					38	Prompt Speech and Language Pathology consultation, services and follow up
			14	Surgery Related Issues	83	Sore shoulder
					76	Postherpetic Neuralgia (complication of an infection causing burning sensation to skin and fibers)
					67	Hair-free skin grafts
					68	Graft resorption
					24	Headache
					7	Tongue loss
					44	Post-surgery infections
					16	Wrist pain
					28	Surgical scars
					26	Tongue pain
			15	Treatment Delivery	59	Knowledgeable and experienced healthcare providers in head and neck cancer
					87	Engaged healthcare providers with compassionate care
37	ANON124309		1	1 Fears	2	Fear of the unknown
					5	Long-lasting side effects
					72	Saving saliva glands
					77	Fear of recurrence
					31	Ability to communicate and speak intelligibly
					15	Funding to cover travel expenses to access healthcare services
					62	Social isolation
					50	Survival
					28	Surgical scars
					19	Maintaining a healthy diet
					18	Reduced social interaction
					17	Late onset side effects
			2	1 Important things to do	6	Nutrition
					10	Annual follow up with surgeon
					13	Dietitian services and follow up
					34	Dental follow up after treatment
					29	Accessibility to healthcare services for out of town patients
					41	Psychological support and recommendations before treatment
					90	Social worker/counselling support (individual or group)
					89	Continue to follow up after 5 years
					38	Prompt Speech and Language Pathology consultation, services and follow up
					63	Keeping the family informed
					69	Pretreatment education on post treatment outcomes
					53	family/caregiver/loved one/social support
					42	Education on how to manage and cope with long-term side effects
					91	Proper fit of dentures after surgery
					92	Communication with healthcare providers
					39	Having mentors who share the same experience
					23	Access to treatment services in home to prevent unnecessary hospital visits and infection exposure
					21	Scheduling/booking follow-up appointments with healthcare providers (e.g., specialists)
			3	1 Long term side effects	7	Tongue loss
					12	Teeth loss
					14	Long term rehab services after treatment
					35	Physical limitation
					60	Lymphedema (Lymph fluid retention causing limb swelling where lymph nodes are affected by cancer treatment)
					76	Postherpetic Neuralgia (complication of an infection causing burning sensation to skin and fibers)
					88	Fatigue
					83	Sore shoulder
					81	Fibrosis
					79	Ultra sensitivity to smell
					71	Stiff neck
					65	Changes in bone density
					20	Acid reflux
					9	Depression
					64	Oesteoradionecrosis (bone death secondary to radiation therapy)
					49	Ability to taste food
					54	Insomnia
					52	Hearing loss
					47	Growing beard
					22	Changes in voice
					48	Dry mouth
					40	Swallowing difficulty
					25	Inability to return to the workforce
			4	1 Recommendations to doctors	94	Providing an accessible resource/tool for information and common questions
					1	Out of town accessible resources and support
					4	Quality of alternative feeding (feeding tube).
					30	Promptness of diagnosis
					27	Dental service providers specialized/experienced in head and neck cancer
					32	Costs of parking permits
					45	Accessibility of counseling services in cancer treatment centres
					36	Clear detailed upfront information of the case and treatment plan
					46	Understanding statistics and current outcomes
					51	Identification of support groups and resources specific to head and neck cancer
					73	Promptness of treatment
					68	Graft resorption
					58	Coverage for allied health and clinical services i.e: dental, rehab
					56	Support and guidance after treatment
					67	Hair-free skin grafts
					55	Support through treatment and recovery
					57	Tracking patients�۪ progress throughout treatment and post treatment
					59	Knowledgeable and experienced healthcare providers in head and neck cancer
					74	Having an advocate health care provider/nurse/clinician
					75	Information on the available treatment options and new advancements
					86	Accommodation for out of town patients
					87	Engaged healthcare providers with compassionate care
					78	Information on long-term side effects and the possible traumatic experience
					80	Involve patient in decision making
					85	Freedom to choosing the medical care providers
			5	1 Short term side effects	3	Mouth sores
					11	Toothache
					26	Tongue pain
					82	Cracked lips
					33	Aspiration
					93	Metallic taste in mouth
					84	Stomach sickness
					24	Headache
					70	Tongue pain
					8	Anxiety
					16	Wrist pain
					66	Weight loss.
					37	Stress
					61	Sticky saliva and phlegm
					43	Shortness of breath
					44	Post-surgery infections
39	P1		1	Dealing with long term issues	5	Long-lasting side effects
					10	Annual follow up with surgeon
					14	Long term rehab services after treatment
					19	Maintaining a healthy diet
					21	Scheduling/booking follow-up appointments with healthcare providers (e.g., specialists)
					27	Dental service providers specialized/experienced in head and neck cancer
					34	Dental follow up after treatment
					31	Ability to communicate and speak intelligibly
					33	Aspiration
					38	Prompt Speech and Language Pathology consultation, services and follow up
					39	Having mentors who share the same experience
					42	Education on how to manage and cope with long-term side effects
					51	Identification of support groups and resources specific to head and neck cancer
					58	Coverage for allied health and clinical services i.e: dental, rehab
					89	Continue to follow up after 5 years
			2	Long term side effects	61	Sticky saliva and phlegm
					54	Insomnia
					88	Fatigue
					11	Toothache
					17	Late onset side effects
					20	Acid reflux
					22	Changes in voice
					26	Tongue pain
					35	Physical limitation
					40	Swallowing difficulty
					43	Shortness of breath
					48	Dry mouth
					49	Ability to taste food
					65	Changes in bone density
					71	Stiff neck
					79	Ultra sensitivity to smell
					81	Fibrosis
					83	Sore shoulder
					76	Postherpetic Neuralgia (complication of an infection causing burning sensation to skin and fibers)
			3	Mental Health	8	Anxiety
					9	Depression
					37	Stress
					18	Reduced social interaction
					62	Social isolation
					2	Fear of the unknown
					77	Fear of recurrence
					25	Inability to return to the workforce
					63	Keeping the family informed
					50	Survival
					53	family/caregiver/loved one/social support
					78	Information on long-term side effects and the possible traumatic experience
			4	Out of town patients & Travel	1	Out of town accessible resources and support
					15	Funding to cover travel expenses to access healthcare services
					32	Costs of parking permits
					29	Accessibility to healthcare services for out of town patients
					86	Accommodation for out of town patients
			5	Permanent side effects	7	Tongue loss
					12	Teeth loss
					52	Hearing loss
					28	Surgical scars
					70	Tongue pain
					64	Oesteoradionecrosis (bone death secondary to radiation therapy)
					67	Hair-free skin grafts
					68	Graft resorption
					47	Growing beard
			6	Treatment	6	Nutrition
					30	Promptness of diagnosis
					73	Promptness of treatment
					13	Dietitian services and follow up
					4	Quality of alternative feeding (feeding tube).
					92	Communication with healthcare providers
					36	Clear detailed upfront information of the case and treatment plan
					75	Information on the available treatment options and new advancements
					80	Involve patient in decision making
					85	Freedom to choosing the medical care providers
					41	Psychological support and recommendations before treatment
					44	Post-surgery infections
					23	Access to treatment services in home to prevent unnecessary hospital visits and infection exposure
					45	Accessibility of counseling services in cancer treatment centres
					46	Understanding statistics and current outcomes
					55	Support through treatment and recovery
					56	Support and guidance after treatment
					57	Tracking patients�۪ progress throughout treatment and post treatment
					59	Knowledgeable and experienced healthcare providers in head and neck cancer
					69	Pretreatment education on post treatment outcomes
					72	Saving saliva glands
					74	Having an advocate health care provider/nurse/clinician
					87	Engaged healthcare providers with compassionate care
					90	Social worker/counselling support (individual or group)
					91	Proper fit of dentures after surgery
					94	Providing an accessible resource/tool for information and common questions
			7	Temporary side effects	82	Cracked lips
					16	Wrist pain
					3	Mouth sores
					24	Headache
					66	Weight loss.
					60	Lymphedema (Lymph fluid retention causing limb swelling where lymph nodes are affected by cancer treatment)
					84	Stomach sickness
					93	Metallic taste in mouth
41	P2		1	Breathing	43	Shortness of breath
					79	Ultra sensitivity to smell
			2	Care Givers	14	Long term rehab services after treatment
					10	Annual follow up with surgeon
					21	Scheduling/booking follow-up appointments with healthcare providers (e.g., specialists)
					23	Access to treatment services in home to prevent unnecessary hospital visits and infection exposure
					36	Clear detailed upfront information of the case and treatment plan
					45	Accessibility of counseling services in cancer treatment centres
					51	Identification of support groups and resources specific to head and neck cancer
					53	family/caregiver/loved one/social support
					55	Support through treatment and recovery
					56	Support and guidance after treatment
					57	Tracking patients�۪ progress throughout treatment and post treatment
					59	Knowledgeable and experienced healthcare providers in head and neck cancer
					73	Promptness of treatment
					74	Having an advocate health care provider/nurse/clinician
					80	Involve patient in decision making
					85	Freedom to choosing the medical care providers
					87	Engaged healthcare providers with compassionate care
					89	Continue to follow up after 5 years
					90	Social worker/counselling support (individual or group)
					92	Communication with healthcare providers
			3	Dental	27	Dental service providers specialized/experienced in head and neck cancer
					11	Toothache
					12	Teeth loss
					34	Dental follow up after treatment
					91	Proper fit of dentures after surgery
			4	Grooming	28	Surgical scars
					47	Growing beard
					82	Cracked lips
					67	Hair-free skin grafts
			5	Hearing	52	Hearing loss
			6	Infections	60	Lymphedema (Lymph fluid retention causing limb swelling where lymph nodes are affected by cancer treatment)
					76	Postherpetic Neuralgia (complication of an infection causing burning sensation to skin and fibers)
					81	Fibrosis
					44	Post-surgery infections
					68	Graft resorption
			7	Information	75	Information on the available treatment options and new advancements
					78	Information on long-term side effects and the possible traumatic experience
					94	Providing an accessible resource/tool for information and common questions
			8	Job	25	Inability to return to the workforce
			9	Nutrition	49	Ability to taste food
					93	Metallic taste in mouth
					4	Quality of alternative feeding (feeding tube).
					6	Nutrition
					13	Dietitian services and follow up
					19	Maintaining a healthy diet
					66	Weight loss.
					88	Fatigue
			10	Pain	70	Tongue pain
					16	Wrist pain
					26	Tongue pain
					3	Mouth sores
					24	Headache
					20	Acid reflux
					71	Stiff neck
					83	Sore shoulder
					84	Stomach sickness
			11	Side Affects	30	Promptness of diagnosis
					33	Aspiration
					35	Physical limitation
					42	Education on how to manage and cope with long-term side effects
					48	Dry mouth
					54	Insomnia
					61	Sticky saliva and phlegm
					64	Oesteoradionecrosis (bone death secondary to radiation therapy)
					65	Changes in bone density
					72	Saving saliva glands
			12	Social Life	62	Social isolation
			13	Stress and Depression	41	Psychological support and recommendations before treatment
					63	Keeping the family informed
					8	Anxiety
					9	Depression
					18	Reduced social interaction
					37	Stress
					39	Having mentors who share the same experience
			14	Travel	86	Accommodation for out of town patients
					29	Accessibility to healthcare services for out of town patients
					1	Out of town accessible resources and support
			15	Expenses	15	Funding to cover travel expenses to access healthcare services
					32	Costs of parking permits
					58	Coverage for allied health and clinical services i.e: dental, rehab
			16	Fear	2	Fear of the unknown
					5	Long-lasting side effects
					77	Fear of recurrence
					17	Late onset side effects
					50	Survival
			17	Speech	38	Prompt Speech and Language Pathology consultation, services and follow up
					7	Tongue loss
					31	Ability to communicate and speak intelligibly
					22	Changes in voice
					40	Swallowing difficulty
			18	Statistics	46	Understanding statistics and current outcomes
					69	Pretreatment education on post treatment outcomes
43	P3		1	EMOTIONAL CONCERNS	2	Fear of the unknown
					8	Anxiety
					9	Depression
					18	Reduced social interaction
					33	Aspiration
					37	Stress
					39	Having mentors who share the same experience
					41	Psychological support and recommendations before treatment
					45	Accessibility of counseling services in cancer treatment centres
					50	Survival
					51	Identification of support groups and resources specific to head and neck cancer
					53	family/caregiver/loved one/social support
					62	Social isolation
					77	Fear of recurrence
					90	Social worker/counselling support (individual or group)
			2	FINANCIAL COSTS	1	Out of town accessible resources and support
					15	Funding to cover travel expenses to access healthcare services
					32	Costs of parking permits
					58	Coverage for allied health and clinical services i.e: dental, rehab
			3	INITIAL CARE	30	Promptness of diagnosis
					36	Clear detailed upfront information of the case and treatment plan
					46	Understanding statistics and current outcomes
					69	Pretreatment education on post treatment outcomes
					73	Promptness of treatment
					74	Having an advocate health care provider/nurse/clinician
[truncated: 69 more rows]
