# Supplementary material for: Head and neck cancer treatment outcome priorities: A multi-perspective concept mapping study
Source: PLoS One. 2023 Nov 30;18(11):e0294712. doi: 10.1371/journal.pone.0294712 (PMC10688684; doi:10.1371/journal.pone.0294712)
Supplement: S11 Appendix — (CSV) [file pone.0294712.s011.csv]

#	Username	Name	Rating	#	Statement
1	ANON123192		Importance	5	Out of town accessible resources and support
				5	Fear of the unknown
				3	Mouth sores
				4	Quality of alternative feeding (feeding tube).
				5	Long-lasting side effects
				5	Nutrition
				5	Tongue loss
				5	Anxiety
				5	Depression
				5	Annual follow up with surgeon
				3	Toothache
				4	Teeth loss
				5	Dietitian services and follow up
				5	Long term rehab services after treatment
				5	Funding to cover travel expenses to access healthcare services
				3	Wrist pain
				5	Late onset side effects
				5	Reduced social interaction
				5	Maintaining a healthy diet
				3	Acid reflux
				5	Scheduling/booking follow-up appointments with healthcare providers (e.g., specialists)
				4	Changes in voice
				5	Access to treatment services in home to prevent unnecessary hospital visits and infection exposure
				5	Headache
				5	Inability to return to the workforce
				5	Tongue pain
				5	Dental service providers specialized/experienced in head and neck cancer
				5	Surgical scars
				5	Accessibility to healthcare services for out of town patients
				5	Promptness of diagnosis
				5	Ability to communicate and speak intelligibly
				2	Costs of parking permits
				5	Aspiration
				4	Dental follow up after treatment
				5	Physical limitation
				5	Clear detailed upfront information of the case and treatment plan
				3	Stress
				5	Prompt Speech and Language Pathology consultation, services and follow up
				2	Having mentors who share the same experience
				4	Swallowing difficulty
				5	Psychological support and recommendations before treatment
				5	Education on how to manage and cope with long-term side effects
				5	Shortness of breath
				5	Post-surgery infections
				5	Accessibility of counseling services in cancer treatment centres
				5	Understanding statistics and current outcomes
				1	Growing beard
				4	Dry mouth
				4	Ability to taste food
				5	Survival
				3	Identification of support groups and resources specific to head and neck cancer
				5	Hearing loss
				5	family/caregiver/loved one/social support
				4	Insomnia
				5	Support through treatment and recovery
				3	Support and guidance after treatment
				5	Tracking patients�۪ progress throughout treatment and post treatment
				5	Coverage for allied health and clinical services i.e: dental, rehab
				5	Knowledgeable and experienced healthcare providers in head and neck cancer
				4	Lymphedema (Lymph fluid retention causing limb swelling where lymph nodes are affected by cancer treatment)
				4	Sticky saliva and phlegm
				5	Social isolation
				4	Keeping the family informed
				5	Oesteoradionecrosis (bone death secondary to radiation therapy)
				4	Changes in bone density
				3	Weight loss.
				5	Hair-free skin grafts
				3	Graft resorption
				5	Pretreatment education on post treatment outcomes
				4	Tongue pain
				4	Stiff neck
				4	Saving saliva glands
				5	Promptness of treatment
				4	Having an advocate health care provider/nurse/clinician
				5	Information on the available treatment options and new advancements
				4	Postherpetic Neuralgia (complication of an infection causing burning sensation to skin and fibers)
				5	Fear of recurrence
				5	Information on long-term side effects and the possible traumatic experience
				4	Ultra sensitivity to smell
				5	Involve patient in decision making
				3	Fibrosis
				4	Cracked lips
				4	Sore shoulder
				4	Stomach sickness
				4	Freedom to choosing the medical care providers
				5	Accommodation for out of town patients
				3	Engaged healthcare providers with compassionate care
				5	Fatigue
				4	Continue to follow up after 5 years
				4	Social worker/counselling support (individual or group)
				5	Proper fit of dentures after surgery
				5	Communication with healthcare providers
				4	Metallic taste in mouth
				5	Providing an accessible resource/tool for information and common questions
2	ANON123549		Importance	1	Out of town accessible resources and support
				3	Fear of the unknown
				4	Mouth sores
				4	Quality of alternative feeding (feeding tube).
				3	Long-lasting side effects
				4	Nutrition
				5	Tongue loss
				3	Anxiety
				3	Depression
				4	Annual follow up with surgeon
				3	Toothache
				3	Teeth loss
				4	Dietitian services and follow up
				5	Long term rehab services after treatment
				3	Funding to cover travel expenses to access healthcare services
				3	Wrist pain
				2	Late onset side effects
				1	Reduced social interaction
				5	Maintaining a healthy diet
				3	Acid reflux
				4	Scheduling/booking follow-up appointments with healthcare providers (e.g., specialists)
				2	Changes in voice
				4	Access to treatment services in home to prevent unnecessary hospital visits and infection exposure
				2	Headache
				1	Inability to return to the workforce
				4	Tongue pain
				5	Dental service providers specialized/experienced in head and neck cancer
				1	Surgical scars
				3	Accessibility to healthcare services for out of town patients
				5	Promptness of diagnosis
				4	Ability to communicate and speak intelligibly
				3	Costs of parking permits
				3	Aspiration
				5	Dental follow up after treatment
				3	Physical limitation
				5	Clear detailed upfront information of the case and treatment plan
				3	Stress
				4	Prompt Speech and Language Pathology consultation, services and follow up
				2	Having mentors who share the same experience
				4	Swallowing difficulty
				4	Psychological support and recommendations before treatment
				4	Education on how to manage and cope with long-term side effects
				3	Shortness of breath
				5	Post-surgery infections
				3	Accessibility of counseling services in cancer treatment centres
				4	Understanding statistics and current outcomes
				1	Growing beard
				2	Dry mouth
				2	Ability to taste food
				5	Survival
				3	Identification of support groups and resources specific to head and neck cancer
				3	Hearing loss
				5	family/caregiver/loved one/social support
				2	Insomnia
				4	Support through treatment and recovery
				4	Support and guidance after treatment
				4	Tracking patients�۪ progress throughout treatment and post treatment
				5	Coverage for allied health and clinical services i.e: dental, rehab
				5	Knowledgeable and experienced healthcare providers in head and neck cancer
				3	Lymphedema (Lymph fluid retention causing limb swelling where lymph nodes are affected by cancer treatment)
				2	Sticky saliva and phlegm
				3	Social isolation
				3	Keeping the family informed
				4	Oesteoradionecrosis (bone death secondary to radiation therapy)
				4	Changes in bone density
				4	Weight loss.
				2	Hair-free skin grafts
				3	Graft resorption
				4	Pretreatment education on post treatment outcomes
				4	Tongue pain
				2	Stiff neck
				4	Saving saliva glands
				5	Promptness of treatment
				4	Having an advocate health care provider/nurse/clinician
				4	Information on the available treatment options and new advancements
				3	Postherpetic Neuralgia (complication of an infection causing burning sensation to skin and fibers)
				3	Fear of recurrence
				4	Information on long-term side effects and the possible traumatic experience
				3	Ultra sensitivity to smell
				4	Involve patient in decision making
				2	Fibrosis
				2	Cracked lips
				2	Sore shoulder
				4	Stomach sickness
				4	Freedom to choosing the medical care providers
				3	Accommodation for out of town patients
				4	Engaged healthcare providers with compassionate care
				3	Fatigue
				4	Continue to follow up after 5 years
				3	Social worker/counselling support (individual or group)
				3	Proper fit of dentures after surgery
				5	Communication with healthcare providers
				2	Metallic taste in mouth
				4	Providing an accessible resource/tool for information and common questions
3	ANON123913		Importance	4	Out of town accessible resources and support
				3	Fear of the unknown
				3	Mouth sores
				4	Quality of alternative feeding (feeding tube).
				3	Long-lasting side effects
				5	Nutrition
				4	Tongue loss
				3	Anxiety
				3	Depression
				4	Annual follow up with surgeon
				3	Toothache
				3	Teeth loss
				4	Dietitian services and follow up
				4	Long term rehab services after treatment
				4	Funding to cover travel expenses to access healthcare services
				3	Wrist pain
				3	Late onset side effects
				3	Reduced social interaction
				4	Maintaining a healthy diet
				3	Acid reflux
				4	Scheduling/booking follow-up appointments with healthcare providers (e.g., specialists)
				3	Changes in voice
				4	Access to treatment services in home to prevent unnecessary hospital visits and infection exposure
				3	Headache
				4	Inability to return to the workforce
				3	Tongue pain
				4	Dental service providers specialized/experienced in head and neck cancer
				3	Surgical scars
				4	Accessibility to healthcare services for out of town patients
				5	Promptness of diagnosis
				4	Ability to communicate and speak intelligibly
				4	Costs of parking permits
				3	Aspiration
				4	Dental follow up after treatment
				3	Physical limitation
				4	Clear detailed upfront information of the case and treatment plan
				4	Stress
				4	Prompt Speech and Language Pathology consultation, services and follow up
				3	Having mentors who share the same experience
				3	Swallowing difficulty
				4	Psychological support and recommendations before treatment
				3	Education on how to manage and cope with long-term side effects
				3	Shortness of breath
				3	Post-surgery infections
				4	Accessibility of counseling services in cancer treatment centres
				3	Understanding statistics and current outcomes
				3	Growing beard
				3	Dry mouth
				3	Ability to taste food
				3	Survival
				3	Identification of support groups and resources specific to head and neck cancer
				4	Hearing loss
				4	family/caregiver/loved one/social support
				3	Insomnia
				3	Support through treatment and recovery
				3	Support and guidance after treatment
				4	Tracking patients�۪ progress throughout treatment and post treatment
				4	Coverage for allied health and clinical services i.e: dental, rehab
				4	Knowledgeable and experienced healthcare providers in head and neck cancer
				3	Lymphedema (Lymph fluid retention causing limb swelling where lymph nodes are affected by cancer treatment)
				3	Sticky saliva and phlegm
				3	Social isolation
				4	Keeping the family informed
				3	Oesteoradionecrosis (bone death secondary to radiation therapy)
				3	Changes in bone density
				3	Weight loss.
				3	Hair-free skin grafts
				3	Graft resorption
				4	Pretreatment education on post treatment outcomes
				3	Tongue pain
				3	Stiff neck
				5	Saving saliva glands
				5	Promptness of treatment
				3	Having an advocate health care provider/nurse/clinician
				4	Information on the available treatment options and new advancements
				3	Postherpetic Neuralgia (complication of an infection causing burning sensation to skin and fibers)
				3	Fear of recurrence
				3	Information on long-term side effects and the possible traumatic experience
				3	Ultra sensitivity to smell
				4	Involve patient in decision making
				4	Fibrosis
				3	Cracked lips
				3	Sore shoulder
				3	Stomach sickness
				4	Freedom to choosing the medical care providers
				4	Accommodation for out of town patients
				4	Engaged healthcare providers with compassionate care
				3	Fatigue
				4	Continue to follow up after 5 years
				3	Social worker/counselling support (individual or group)
				3	Proper fit of dentures after surgery
				3	Communication with healthcare providers
				3	Metallic taste in mouth
				4	Providing an accessible resource/tool for information and common questions
4	ANON123972		Importance	2	Out of town accessible resources and support
				4	Fear of the unknown
				2	Mouth sores
				5	Quality of alternative feeding (feeding tube).
				5	Long-lasting side effects
				5	Nutrition
				1	Tongue loss
				4	Anxiety
				3	Depression
				5	Annual follow up with surgeon
				4	Teeth loss
				5	Dietitian services and follow up
				5	Long term rehab services after treatment
				2	Funding to cover travel expenses to access healthcare services
				1	Wrist pain
				5	Late onset side effects
				1	Reduced social interaction
				5	Maintaining a healthy diet
				1	Acid reflux
				5	Scheduling/booking follow-up appointments with healthcare providers (e.g., specialists)
				3	Changes in voice
				3	Access to treatment services in home to prevent unnecessary hospital visits and infection exposure
				1	Headache
				4	Inability to return to the workforce
				1	Tongue pain
				5	Dental service providers specialized/experienced in head and neck cancer
				3	Surgical scars
				1	Accessibility to healthcare services for out of town patients
				5	Promptness of diagnosis
				5	Ability to communicate and speak intelligibly
				4	Costs of parking permits
				5	Aspiration
				5	Dental follow up after treatment
				3	Physical limitation
				5	Clear detailed upfront information of the case and treatment plan
				3	Stress
				5	Prompt Speech and Language Pathology consultation, services and follow up
				5	Having mentors who share the same experience
				5	Swallowing difficulty
				4	Psychological support and recommendations before treatment
				5	Education on how to manage and cope with long-term side effects
				1	Shortness of breath
				5	Post-surgery infections
				5	Accessibility of counseling services in cancer treatment centres
				4	Understanding statistics and current outcomes
				1	Growing beard
				5	Dry mouth
				5	Ability to taste food
				5	Survival
				4	Identification of support groups and resources specific to head and neck cancer
				5	Hearing loss
				5	family/caregiver/loved one/social support
				3	Insomnia
				5	Support through treatment and recovery
				5	Support and guidance after treatment
				4	Tracking patients�۪ progress throughout treatment and post treatment
				5	Coverage for allied health and clinical services i.e: dental, rehab
				5	Knowledgeable and experienced healthcare providers in head and neck cancer
				1	Lymphedema (Lymph fluid retention causing limb swelling where lymph nodes are affected by cancer treatment)
				4	Sticky saliva and phlegm
				2	Social isolation
				4	Keeping the family informed
				5	Oesteoradionecrosis (bone death secondary to radiation therapy)
				2	Changes in bone density
				4	Weight loss.
				1	Hair-free skin grafts
				1	Graft resorption
				4	Pretreatment education on post treatment outcomes
				1	Tongue pain
				3	Stiff neck
				5	Saving saliva glands
				5	Promptness of treatment
				4	Having an advocate health care provider/nurse/clinician
				5	Information on the available treatment options and new advancements
				3	Postherpetic Neuralgia (complication of an infection causing burning sensation to skin and fibers)
				3	Fear of recurrence
				5	Information on long-term side effects and the possible traumatic experience
				5	Ultra sensitivity to smell
				4	Involve patient in decision making
				1	Fibrosis
				1	Cracked lips
				2	Sore shoulder
				5	Stomach sickness
				3	Freedom to choosing the medical care providers
				1	Accommodation for out of town patients
				5	Engaged healthcare providers with compassionate care
				4	Fatigue
				5	Continue to follow up after 5 years
				4	Social worker/counselling support (individual or group)
				1	Proper fit of dentures after surgery
				4	Communication with healthcare providers
				1	Metallic taste in mouth
				4	Providing an accessible resource/tool for information and common questions
5	ANON123976		Importance	5	Out of town accessible resources and support
				2	Fear of the unknown
				1	Mouth sores
				5	Quality of alternative feeding (feeding tube).
				1	Long-lasting side effects
				5	Nutrition
				5	Tongue loss
				5	Anxiety
				1	Depression
				5	Annual follow up with surgeon
				5	Toothache
				5	Teeth loss
				5	Dietitian services and follow up
				3	Long term rehab services after treatment
				5	Funding to cover travel expenses to access healthcare services
				1	Wrist pain
				1	Late onset side effects
				5	Reduced social interaction
				5	Maintaining a healthy diet
				1	Acid reflux
				5	Scheduling/booking follow-up appointments with healthcare providers (e.g., specialists)
				1	Changes in voice
				5	Access to treatment services in home to prevent unnecessary hospital visits and infection exposure
				1	Headache
				3	Inability to return to the workforce
				1	Tongue pain
				5	Dental service providers specialized/experienced in head and neck cancer
				1	Surgical scars
				5	Accessibility to healthcare services for out of town patients
				5	Promptness of diagnosis
				5	Ability to communicate and speak intelligibly
				1	Costs of parking permits
				5	Aspiration
				5	Dental follow up after treatment
				1	Physical limitation
				5	Clear detailed upfront information of the case and treatment plan
				5	Stress
				5	Prompt Speech and Language Pathology consultation, services and follow up
				1	Having mentors who share the same experience
				4	Swallowing difficulty
				3	Psychological support and recommendations before treatment
				5	Education on how to manage and cope with long-term side effects
				5	Shortness of breath
				4	Post-surgery infections
				5	Accessibility of counseling services in cancer treatment centres
				2	Understanding statistics and current outcomes
				5	Growing beard
				5	Dry mouth
				5	Ability to taste food
				5	Survival
				3	Identification of support groups and resources specific to head and neck cancer
				4	Hearing loss
				5	family/caregiver/loved one/social support
				5	Insomnia
				5	Support through treatment and recovery
				5	Support and guidance after treatment
				5	Tracking patients�۪ progress throughout treatment and post treatment
				5	Coverage for allied health and clinical services i.e: dental, rehab
				5	Knowledgeable and experienced healthcare providers in head and neck cancer
				5	Lymphedema (Lymph fluid retention causing limb swelling where lymph nodes are affected by cancer treatment)
				5	Sticky saliva and phlegm
				5	Social isolation
				5	Keeping the family informed
				1	Oesteoradionecrosis (bone death secondary to radiation therapy)
				4	Changes in bone density
				1	Weight loss.
				1	Hair-free skin grafts
				1	Graft resorption
				1	Pretreatment education on post treatment outcomes
				1	Tongue pain
				1	Stiff neck
				5	Saving saliva glands
				5	Promptness of treatment
				5	Having an advocate health care provider/nurse/clinician
				5	Information on the available treatment options and new advancements
				5	Postherpetic Neuralgia (complication of an infection causing burning sensation to skin and fibers)
				1	Fear of recurrence
				3	Information on long-term side effects and the possible traumatic experience
				5	Ultra sensitivity to smell
				5	Involve patient in decision making
				1	Fibrosis
				1	Cracked lips
				4	Sore shoulder
				3	Stomach sickness
				5	Freedom to choosing the medical care providers
				5	Accommodation for out of town patients
				4	Engaged healthcare providers with compassionate care
				5	Fatigue
				5	Continue to follow up after 5 years
				5	Social worker/counselling support (individual or group)
				5	Proper fit of dentures after surgery
				5	Communication with healthcare providers
				5	Metallic taste in mouth
				5	Providing an accessible resource/tool for information and common questions
6	ANON123983		Importance	1	Out of town accessible resources and support
				3	Fear of the unknown
				5	Mouth sores
				5	Quality of alternative feeding (feeding tube).
				5	Long-lasting side effects
				5	Nutrition
				5	Tongue loss
				5	Anxiety
				4	Depression
				5	Annual follow up with surgeon
				4	Toothache
				5	Teeth loss
				5	Dietitian services and follow up
				3	Long term rehab services after treatment
				2	Funding to cover travel expenses to access healthcare services
				1	Wrist pain
				3	Late onset side effects
				4	Reduced social interaction
				5	Maintaining a healthy diet
				4	Acid reflux
				3	Scheduling/booking follow-up appointments with healthcare providers (e.g., specialists)
				2	Changes in voice
				1	Access to treatment services in home to prevent unnecessary hospital visits and infection exposure
				4	Headache
				2	Inability to return to the workforce
				5	Tongue pain
				5	Dental service providers specialized/experienced in head and neck cancer
				2	Surgical scars
				5	Accessibility to healthcare services for out of town patients
				5	Promptness of diagnosis
				5	Ability to communicate and speak intelligibly
				2	Costs of parking permits
				5	Aspiration
				5	Dental follow up after treatment
				5	Physical limitation
				5	Clear detailed upfront information of the case and treatment plan
				5	Stress
				5	Prompt Speech and Language Pathology consultation, services and follow up
				2	Having mentors who share the same experience
				5	Swallowing difficulty
				3	Psychological support and recommendations before treatment
				5	Education on how to manage and cope with long-term side effects
				5	Shortness of breath
				2	Post-surgery infections
				3	Accessibility of counseling services in cancer treatment centres
				5	Understanding statistics and current outcomes
				2	Growing beard
				5	Dry mouth
				5	Ability to taste food
				5	Survival
				2	Identification of support groups and resources specific to head and neck cancer
				5	Hearing loss
				2	family/caregiver/loved one/social support
				2	Insomnia
				3	Support through treatment and recovery
				3	Support and guidance after treatment
				3	Tracking patients�۪ progress throughout treatment and post treatment
				2	Coverage for allied health and clinical services i.e: dental, rehab
				4	Knowledgeable and experienced healthcare providers in head and neck cancer
				2	Lymphedema (Lymph fluid retention causing limb swelling where lymph nodes are affected by cancer treatment)
				5	Sticky saliva and phlegm
				5	Social isolation
				3	Keeping the family informed
				4	Oesteoradionecrosis (bone death secondary to radiation therapy)
				5	Changes in bone density
				5	Weight loss.
				2	Hair-free skin grafts
				3	Graft resorption
				5	Pretreatment education on post treatment outcomes
				5	Tongue pain
				5	Stiff neck
				5	Saving saliva glands
				5	Promptness of treatment
				4	Having an advocate health care provider/nurse/clinician
				4	Information on the available treatment options and new advancements
				5	Postherpetic Neuralgia (complication of an infection causing burning sensation to skin and fibers)
				5	Fear of recurrence
				5	Information on long-term side effects and the possible traumatic experience
				1	Ultra sensitivity to smell
				4	Involve patient in decision making
				4	Fibrosis
				4	Cracked lips
				4	Sore shoulder
				4	Stomach sickness
				4	Freedom to choosing the medical care providers
				5	Accommodation for out of town patients
				5	Engaged healthcare providers with compassionate care
				5	Fatigue
				4	Continue to follow up after 5 years
				4	Social worker/counselling support (individual or group)
				5	Proper fit of dentures after surgery
				4	Communication with healthcare providers
				5	Metallic taste in mouth
				4	Providing an accessible resource/tool for information and common questions
7	ANON123993		Importance	1	Out of town accessible resources and support
				5	Fear of the unknown
				5	Mouth sores
				1	Quality of alternative feeding (feeding tube).
				5	Long-lasting side effects
				5	Nutrition
				5	Tongue loss
				3	Anxiety
				5	Depression
				3	Annual follow up with surgeon
				5	Toothache
				5	Teeth loss
				5	Dietitian services and follow up
				1	Long term rehab services after treatment
				3	Funding to cover travel expenses to access healthcare services
				5	Wrist pain
				5	Late onset side effects
				5	Reduced social interaction
				5	Maintaining a healthy diet
				5	Acid reflux
				5	Scheduling/booking follow-up appointments with healthcare providers (e.g., specialists)
				5	Changes in voice
				3	Access to treatment services in home to prevent unnecessary hospital visits and infection exposure
				3	Headache
				1	Inability to return to the workforce
				1	Tongue pain
				5	Dental service providers specialized/experienced in head and neck cancer
				1	Surgical scars
				1	Accessibility to healthcare services for out of town patients
				5	Promptness of diagnosis
				5	Ability to communicate and speak intelligibly
				3	Costs of parking permits
				5	Aspiration
				5	Dental follow up after treatment
				5	Physical limitation
				5	Clear detailed upfront information of the case and treatment plan
				5	Stress
				5	Prompt Speech and Language Pathology consultation, services and follow up
				5	Having mentors who share the same experience
				5	Swallowing difficulty
				5	Psychological support and recommendations before treatment
				1	Education on how to manage and cope with long-term side effects
				1	Shortness of breath
				5	Post-surgery infections
				3	Accessibility of counseling services in cancer treatment centres
				1	Understanding statistics and current outcomes
				1	Growing beard
				5	Dry mouth
				3	Ability to taste food
				5	Survival
				5	Identification of support groups and resources specific to head and neck cancer
				3	Hearing loss
				5	family/caregiver/loved one/social support
				5	Insomnia
				5	Support through treatment and recovery
				5	Support and guidance after treatment
				5	Tracking patients�۪ progress throughout treatment and post treatment
				1	Coverage for allied health and clinical services i.e: dental, rehab
				5	Knowledgeable and experienced healthcare providers in head and neck cancer
				1	Lymphedema (Lymph fluid retention causing limb swelling where lymph nodes are affected by cancer treatment)
				5	Sticky saliva and phlegm
				5	Social isolation
				5	Keeping the family informed
				3	Oesteoradionecrosis (bone death secondary to radiation therapy)
				5	Changes in bone density
				5	Weight loss.
				1	Hair-free skin grafts
				1	Graft resorption
				1	Pretreatment education on post treatment outcomes
				3	Tongue pain
				3	Stiff neck
				5	Saving saliva glands
				5	Promptness of treatment
				5	Having an advocate health care provider/nurse/clinician
				5	Information on the available treatment options and new advancements
				1	Postherpetic Neuralgia (complication of an infection causing burning sensation to skin and fibers)
				5	Fear of recurrence
				5	Information on long-term side effects and the possible traumatic experience
				3	Ultra sensitivity to smell
				5	Involve patient in decision making
				1	Fibrosis
				1	Cracked lips
				3	Sore shoulder
				3	Stomach sickness
				5	Freedom to choosing the medical care providers
				1	Accommodation for out of town patients
				5	Engaged healthcare providers with compassionate care
				3	Fatigue
				5	Continue to follow up after 5 years
				5	Social worker/counselling support (individual or group)
				1	Proper fit of dentures after surgery
				5	Communication with healthcare providers
				3	Metallic taste in mouth
				5	Providing an accessible resource/tool for information and common questions
8	ANON124015		Importance	3	Out of town accessible resources and support
				5	Fear of the unknown
				3	Mouth sores
				3	Quality of alternative feeding (feeding tube).
				5	Long-lasting side effects
				4	Nutrition
				5	Tongue loss
				5	Anxiety
				5	Depression
				4	Annual follow up with surgeon
				4	Toothache
				5	Teeth loss
				4	Dietitian services and follow up
				5	Long term rehab services after treatment
				4	Funding to cover travel expenses to access healthcare services
				2	Wrist pain
				4	Late onset side effects
				5	Reduced social interaction
				4	Maintaining a healthy diet
				2	Acid reflux
				3	Scheduling/booking follow-up appointments with healthcare providers (e.g., specialists)
				4	Changes in voice
				3	Access to treatment services in home to prevent unnecessary hospital visits and infection exposure
				4	Headache
				5	Inability to return to the workforce
				3	Tongue pain
				5	Dental service providers specialized/experienced in head and neck cancer
				4	Surgical scars
				4	Accessibility to healthcare services for out of town patients
				5	Promptness of diagnosis
				5	Ability to communicate and speak intelligibly
				2	Costs of parking permits
				5	Aspiration
				4	Dental follow up after treatment
				3	Physical limitation
				5	Clear detailed upfront information of the case and treatment plan
				5	Stress
				3	Prompt Speech and Language Pathology consultation, services and follow up
				3	Having mentors who share the same experience
				2	Swallowing difficulty
				5	Psychological support and recommendations before treatment
				5	Education on how to manage and cope with long-term side effects
				2	Shortness of breath
				5	Post-surgery infections
				5	Accessibility of counseling services in cancer treatment centres
				5	Understanding statistics and current outcomes
				1	Growing beard
				3	Dry mouth
				4	Ability to taste food
				5	Survival
				3	Identification of support groups and resources specific to head and neck cancer
				3	Hearing loss
				5	family/caregiver/loved one/social support
				2	Insomnia
				5	Support through treatment and recovery
				5	Support and guidance after treatment
				3	Tracking patients�۪ progress throughout treatment and post treatment
				5	Coverage for allied health and clinical services i.e: dental, rehab
				5	Knowledgeable and experienced healthcare providers in head and neck cancer
				3	Lymphedema (Lymph fluid retention causing limb swelling where lymph nodes are affected by cancer treatment)
				4	Sticky saliva and phlegm
				5	Social isolation
				5	Keeping the family informed
				4	Oesteoradionecrosis (bone death secondary to radiation therapy)
				3	Changes in bone density
				4	Weight loss.
				3	Hair-free skin grafts
				5	Graft resorption
				5	Pretreatment education on post treatment outcomes
				3	Tongue pain
				3	Stiff neck
				4	Saving saliva glands
				5	Promptness of treatment
				3	Having an advocate health care provider/nurse/clinician
				5	Information on the available treatment options and new advancements
				3	Postherpetic Neuralgia (complication of an infection causing burning sensation to skin and fibers)
				5	Fear of recurrence
				5	Information on long-term side effects and the possible traumatic experience
				1	Ultra sensitivity to smell
				5	Involve patient in decision making
				4	Fibrosis
				2	Cracked lips
				2	Sore shoulder
				3	Stomach sickness
				5	Freedom to choosing the medical care providers
				2	Accommodation for out of town patients
				5	Engaged healthcare providers with compassionate care
				3	Fatigue
				3	Continue to follow up after 5 years
				3	Social worker/counselling support (individual or group)
				3	Proper fit of dentures after surgery
				5	Communication with healthcare providers
				1	Metallic taste in mouth
				3	Providing an accessible resource/tool for information and common questions
9	ANON124016		Importance	5	Out of town accessible resources and support
				3	Fear of the unknown
				4	Mouth sores
				4	Quality of alternative feeding (feeding tube).
				4	Long-lasting side effects
				5	Nutrition
				5	Tongue loss
				5	Anxiety
				5	Depression
				4	Annual follow up with surgeon
				3	Toothache
				4	Teeth loss
				5	Dietitian services and follow up
				4	Long term rehab services after treatment
				2	Wrist pain
				4	Late onset side effects
				5	Reduced social interaction
				4	Maintaining a healthy diet
				2	Acid reflux
				5	Scheduling/booking follow-up appointments with healthcare providers (e.g., specialists)
				2	Changes in voice
				2	Access to treatment services in home to prevent unnecessary hospital visits and infection exposure
				4	Headache
				5	Inability to return to the workforce
				4	Tongue pain
				4	Dental service providers specialized/experienced in head and neck cancer
				1	Surgical scars
				5	Accessibility to healthcare services for out of town patients
				5	Promptness of diagnosis
				5	Ability to communicate and speak intelligibly
				2	Costs of parking permits
				4	Aspiration
				4	Dental follow up after treatment
				4	Physical limitation
				5	Clear detailed upfront information of the case and treatment plan
				5	Stress
				4	Prompt Speech and Language Pathology consultation, services and follow up
				3	Having mentors who share the same experience
				5	Swallowing difficulty
				5	Psychological support and recommendations before treatment
				4	Education on how to manage and cope with long-term side effects
				3	Shortness of breath
				5	Post-surgery infections
				5	Accessibility of counseling services in cancer treatment centres
				3	Understanding statistics and current outcomes
				1	Growing beard
				4	Dry mouth
				4	Ability to taste food
				5	Survival
				4	Identification of support groups and resources specific to head and neck cancer
				4	Hearing loss
				5	family/caregiver/loved one/social support
				4	Insomnia
				5	Support through treatment and recovery
				5	Support and guidance after treatment
				5	Tracking patients�۪ progress throughout treatment and post treatment
				5	Coverage for allied health and clinical services i.e: dental, rehab
				5	Knowledgeable and experienced healthcare providers in head and neck cancer
				4	Lymphedema (Lymph fluid retention causing limb swelling where lymph nodes are affected by cancer treatment)
				4	Sticky saliva and phlegm
				5	Social isolation
				5	Keeping the family informed
				4	Oesteoradionecrosis (bone death secondary to radiation therapy)
				2	Changes in bone density
				4	Weight loss.
				2	Hair-free skin grafts
				3	Graft resorption
				4	Pretreatment education on post treatment outcomes
				4	Tongue pain
				3	Stiff neck
				4	Saving saliva glands
				5	Promptness of treatment
				3	Having an advocate health care provider/nurse/clinician
				4	Information on the available treatment options and new advancements
				4	Postherpetic Neuralgia (complication of an infection causing burning sensation to skin and fibers)
				5	Fear of recurrence
				5	Information on long-term side effects and the possible traumatic experience
				2	Ultra sensitivity to smell
				5	Involve patient in decision making
				4	Fibrosis
				2	Cracked lips
				2	Sore shoulder
				2	Stomach sickness
				3	Freedom to choosing the medical care providers
				5	Accommodation for out of town patients
				5	Engaged healthcare providers with compassionate care
				4	Fatigue
				4	Continue to follow up after 5 years
				5	Social worker/counselling support (individual or group)
				3	Proper fit of dentures after surgery
				5	Communication with healthcare providers
				1	Metallic taste in mouth
				4	Providing an accessible resource/tool for information and common questions
10	ANON124028		Importance	3	Out of town accessible resources and support
				5	Fear of the unknown
				5	Mouth sores
				4	Quality of alternative feeding (feeding tube).
				4	Long-lasting side effects
				4	Nutrition
				4	Tongue loss
				3	Anxiety
				4	Depression
				4	Annual follow up with surgeon
				4	Toothache
				5	Teeth loss
				3	Dietitian services and follow up
				3	Long term rehab services after treatment
				3	Funding to cover travel expenses to access healthcare services
				3	Wrist pain
				5	Late onset side effects
				3	Reduced social interaction
				4	Maintaining a healthy diet
				3	Acid reflux
				3	Scheduling/booking follow-up appointments with healthcare providers (e.g., specialists)
				3	Changes in voice
				1	Access to treatment services in home to prevent unnecessary hospital visits and infection exposure
				1	Headache
				3	Inability to return to the workforce
				4	Tongue pain
				5	Dental service providers specialized/experienced in head and neck cancer
				3	Surgical scars
				3	Accessibility to healthcare services for out of town patients
				5	Promptness of diagnosis
				5	Ability to communicate and speak intelligibly
				1	Costs of parking permits
				2	Aspiration
				5	Dental follow up after treatment
				3	Physical limitation
				3	Clear detailed upfront information of the case and treatment plan
				3	Stress
				4	Prompt Speech and Language Pathology consultation, services and follow up
				4	Having mentors who share the same experience
				5	Swallowing difficulty
				4	Psychological support and recommendations before treatment
				4	Education on how to manage and cope with long-term side effects
				3	Shortness of breath
				3	Post-surgery infections
				4	Accessibility of counseling services in cancer treatment centres
				3	Understanding statistics and current outcomes
				1	Growing beard
				4	Dry mouth
				5	Ability to taste food
				5	Survival
				4	Identification of support groups and resources specific to head and neck cancer
				4	Hearing loss
				5	family/caregiver/loved one/social support
				3	Insomnia
				5	Support through treatment and recovery
				4	Support and guidance after treatment
				3	Tracking patients�۪ progress throughout treatment and post treatment
				5	Coverage for allied health and clinical services i.e: dental, rehab
				5	Knowledgeable and experienced healthcare providers in head and neck cancer
				3	Lymphedema (Lymph fluid retention causing limb swelling where lymph nodes are affected by cancer treatment)
				4	Sticky saliva and phlegm
				4	Social isolation
				4	Keeping the family informed
				5	Oesteoradionecrosis (bone death secondary to radiation therapy)
				4	Changes in bone density
				3	Weight loss.
				3	Hair-free skin grafts
				4	Graft resorption
				3	Pretreatment education on post treatment outcomes
				5	Tongue pain
				4	Stiff neck
				5	Saving saliva glands
				5	Promptness of treatment
				5	Having an advocate health care provider/nurse/clinician
				4	Information on the available treatment options and new advancements
				4	Postherpetic Neuralgia (complication of an infection causing burning sensation to skin and fibers)
				5	Fear of recurrence
				5	Information on long-term side effects and the possible traumatic experience
				3	Ultra sensitivity to smell
				4	Involve patient in decision making
				3	Fibrosis
				5	Cracked lips
				4	Sore shoulder
				3	Stomach sickness
				4	Freedom to choosing the medical care providers
				3	Accommodation for out of town patients
				5	Engaged healthcare providers with compassionate care
				4	Fatigue
				5	Continue to follow up after 5 years
				3	Social worker/counselling support (individual or group)
				5	Proper fit of dentures after surgery
				4	Communication with healthcare providers
				4	Metallic taste in mouth
				5	Providing an accessible resource/tool for information and common questions
11	ANON124031		Importance	1	Out of town accessible resources and support
				2	Fear of the unknown
				4	Mouth sores
				4	Quality of alternative feeding (feeding tube).
				4	Long-lasting side effects
				2	Nutrition
				5	Tongue loss
				3	Anxiety
				3	Depression
				3	Annual follow up with surgeon
				3	Toothache
				4	Teeth loss
				3	Dietitian services and follow up
				5	Long term rehab services after treatment
				4	Funding to cover travel expenses to access healthcare services
				3	Wrist pain
				4	Late onset side effects
				3	Reduced social interaction
				4	Maintaining a healthy diet
				2	Acid reflux
				4	Scheduling/booking follow-up appointments with healthcare providers (e.g., specialists)
				4	Changes in voice
				5	Access to treatment services in home to prevent unnecessary hospital visits and infection exposure
				5	Headache
				4	Inability to return to the workforce
				4	Tongue pain
				3	Dental service providers specialized/experienced in head and neck cancer
12	ANON124048		Importance	4	Out of town accessible resources and support
				4	Fear of the unknown
				4	Mouth sores
				4	Quality of alternative feeding (feeding tube).
				3	Long-lasting side effects
				4	Nutrition
				5	Tongue loss
				4	Anxiety
				5	Depression
				5	Annual follow up with surgeon
				4	Toothache
				3	Teeth loss
				4	Dietitian services and follow up
				4	Long term rehab services after treatment
				3	Funding to cover travel expenses to access healthcare services
				3	Wrist pain
				3	Late onset side effects
				3	Reduced social interaction
				3	Maintaining a healthy diet
				3	Acid reflux
				3	Scheduling/booking follow-up appointments with healthcare providers (e.g., specialists)
				3	Changes in voice
				3	Access to treatment services in home to prevent unnecessary hospital visits and infection exposure
				3	Headache
				4	Inability to return to the workforce
				4	Tongue pain
				4	Dental service providers specialized/experienced in head and neck cancer
				3	Surgical scars
				4	Accessibility to healthcare services for out of town patients
				5	Promptness of diagnosis
				4	Ability to communicate and speak intelligibly
				3	Costs of parking permits
				5	Aspiration
				4	Dental follow up after treatment
				4	Physical limitation
				4	Clear detailed upfront information of the case and treatment plan
				4	Stress
				4	Prompt Speech and Language Pathology consultation, services and follow up
				4	Having mentors who share the same experience
				5	Swallowing difficulty
				4	Psychological support and recommendations before treatment
				4	Education on how to manage and cope with long-term side effects
				5	Shortness of breath
				5	Post-surgery infections
				3	Accessibility of counseling services in cancer treatment centres
				4	Understanding statistics and current outcomes
				1	Growing beard
				4	Dry mouth
				3	Ability to taste food
				5	Survival
				3	Identification of support groups and resources specific to head and neck cancer
				3	Hearing loss
				3	family/caregiver/loved one/social support
				4	Insomnia
				4	Support through treatment and recovery
				4	Support and guidance after treatment
				4	Tracking patients�۪ progress throughout treatment and post treatment
				4	Coverage for allied health and clinical services i.e: dental, rehab
				5	Knowledgeable and experienced healthcare providers in head and neck cancer
				4	Lymphedema (Lymph fluid retention causing limb swelling where lymph nodes are affected by cancer treatment)
				4	Sticky saliva and phlegm
				4	Social isolation
				3	Keeping the family informed
				5	Oesteoradionecrosis (bone death secondary to radiation therapy)
				3	Changes in bone density
				3	Weight loss.
				3	Hair-free skin grafts
				4	Graft resorption
				4	Pretreatment education on post treatment outcomes
				5	Tongue pain
				4	Stiff neck
				4	Saving saliva glands
				5	Promptness of treatment
				4	Having an advocate health care provider/nurse/clinician
				4	Information on the available treatment options and new advancements
				4	Postherpetic Neuralgia (complication of an infection causing burning sensation to skin and fibers)
				5	Fear of recurrence
				4	Information on long-term side effects and the possible traumatic experience
				4	Ultra sensitivity to smell
				3	Involve patient in decision making
				3	Fibrosis
				3	Cracked lips
				3	Sore shoulder
				4	Stomach sickness
				3	Freedom to choosing the medical care providers
				4	Accommodation for out of town patients
				5	Engaged healthcare providers with compassionate care
				3	Fatigue
				4	Continue to follow up after 5 years
				4	Social worker/counselling support (individual or group)
				4	Proper fit of dentures after surgery
				4	Communication with healthcare providers
				4	Metallic taste in mouth
				4	Providing an accessible resource/tool for information and common questions
13	ANON124062		Importance	4	Out of town accessible resources and support
				5	Fear of the unknown
				5	Mouth sores
				5	Quality of alternative feeding (feeding tube).
14	ANON124063		Importance	5	Out of town accessible resources and support
				5	Fear of the unknown
				4	Mouth sores
				4	Quality of alternative feeding (feeding tube).
				4	Long-lasting side effects
				5	Nutrition
				4	Tongue loss
				5	Anxiety
				5	Depression
				5	Annual follow up with surgeon
				3	Toothache
				3	Teeth loss
				4	Dietitian services and follow up
				4	Long term rehab services after treatment
				4	Funding to cover travel expenses to access healthcare services
				3	Wrist pain
				4	Late onset side effects
				4	Reduced social interaction
				5	Maintaining a healthy diet
				4	Acid reflux
				4	Scheduling/booking follow-up appointments with healthcare providers (e.g., specialists)
				3	Changes in voice
				4	Access to treatment services in home to prevent unnecessary hospital visits and infection exposure
				4	Headache
				5	Inability to return to the workforce
				4	Tongue pain
				5	Dental service providers specialized/experienced in head and neck cancer
				3	Surgical scars
				4	Accessibility to healthcare services for out of town patients
				5	Promptness of diagnosis
				4	Ability to communicate and speak intelligibly
				3	Costs of parking permits
				4	Aspiration
				4	Dental follow up after treatment
				5	Physical limitation
				5	Clear detailed upfront information of the case and treatment plan
				5	Stress
				4	Prompt Speech and Language Pathology consultation, services and follow up
				4	Having mentors who share the same experience
				4	Swallowing difficulty
				5	Psychological support and recommendations before treatment
				5	Education on how to manage and cope with long-term side effects
				4	Shortness of breath
				5	Post-surgery infections
				5	Accessibility of counseling services in cancer treatment centres
				4	Understanding statistics and current outcomes
				4	Growing beard
				4	Dry mouth
				4	Ability to taste food
				5	Survival
				5	Identification of support groups and resources specific to head and neck cancer
				4	Hearing loss
				4	family/caregiver/loved one/social support
				4	Insomnia
				5	Support through treatment and recovery
				4	Support and guidance after treatment
				4	Tracking patients�۪ progress throughout treatment and post treatment
				4	Coverage for allied health and clinical services i.e: dental, rehab
				5	Knowledgeable and experienced healthcare providers in head and neck cancer
				4	Lymphedema (Lymph fluid retention causing limb swelling where lymph nodes are affected by cancer treatment)
				4	Sticky saliva and phlegm
				5	Social isolation
				4	Keeping the family informed
				5	Oesteoradionecrosis (bone death secondary to radiation therapy)
				4	Changes in bone density
				4	Weight loss.
				3	Hair-free skin grafts
				5	Graft resorption
				5	Pretreatment education on post treatment outcomes
				4	Tongue pain
				4	Stiff neck
				4	Saving saliva glands
				5	Promptness of treatment
				4	Having an advocate health care provider/nurse/clinician
				4	Information on the available treatment options and new advancements
				4	Postherpetic Neuralgia (complication of an infection causing burning sensation to skin and fibers)
				5	Fear of recurrence
				5	Information on long-term side effects and the possible traumatic experience
				3	Ultra sensitivity to smell
				5	Involve patient in decision making
				3	Fibrosis
				3	Cracked lips
				3	Sore shoulder
				4	Stomach sickness
				4	Freedom to choosing the medical care providers
				4	Accommodation for out of town patients
				5	Engaged healthcare providers with compassionate care
				4	Fatigue
				4	Continue to follow up after 5 years
				5	Social worker/counselling support (individual or group)
				4	Proper fit of dentures after surgery
				5	Communication with healthcare providers
				3	Metallic taste in mouth
				5	Providing an accessible resource/tool for information and common questions
15	ANON124066		Importance	5	Out of town accessible resources and support
				5	Fear of the unknown
				3	Mouth sores
				5	Quality of alternative feeding (feeding tube).
				5	Long-lasting side effects
				4	Nutrition
				5	Tongue loss
				5	Anxiety
				5	Depression
				5	Annual follow up with surgeon
				2	Toothache
				3	Teeth loss
				4	Dietitian services and follow up
				4	Long term rehab services after treatment
				3	Funding to cover travel expenses to access healthcare services
				2	Wrist pain
				4	Late onset side effects
				2	Reduced social interaction
				5	Maintaining a healthy diet
				5	Acid reflux
				4	Scheduling/booking follow-up appointments with healthcare providers (e.g., specialists)
				2	Changes in voice
				4	Access to treatment services in home to prevent unnecessary hospital visits and infection exposure
				3	Headache
				2	Inability to return to the workforce
				2	Tongue pain
				5	Dental service providers specialized/experienced in head and neck cancer
				2	Surgical scars
				4	Accessibility to healthcare services for out of town patients
				5	Promptness of diagnosis
				3	Ability to communicate and speak intelligibly
				2	Costs of parking permits
				3	Aspiration
				5	Dental follow up after treatment
				4	Physical limitation
				5	Clear detailed upfront information of the case and treatment plan
				5	Stress
				3	Prompt Speech and Language Pathology consultation, services and follow up
				3	Having mentors who share the same experience
				3	Swallowing difficulty
				4	Psychological support and recommendations before treatment
				4	Education on how to manage and cope with long-term side effects
				2	Shortness of breath
				2	Post-surgery infections
				4	Accessibility of counseling services in cancer treatment centres
				4	Understanding statistics and current outcomes
				1	Growing beard
				4	Dry mouth
				4	Ability to taste food
				5	Survival
				3	Identification of support groups and resources specific to head and neck cancer
				1	Hearing loss
				3	family/caregiver/loved one/social support
				4	Insomnia
				4	Support through treatment and recovery
				4	Support and guidance after treatment
				4	Tracking patients�۪ progress throughout treatment and post treatment
				4	Coverage for allied health and clinical services i.e: dental, rehab
				5	Knowledgeable and experienced healthcare providers in head and neck cancer
				5	Lymphedema (Lymph fluid retention causing limb swelling where lymph nodes are affected by cancer treatment)
				3	Sticky saliva and phlegm
				2	Social isolation
				3	Keeping the family informed
				3	Oesteoradionecrosis (bone death secondary to radiation therapy)
				2	Changes in bone density
				3	Weight loss.
				1	Hair-free skin grafts
				1	Graft resorption
				3	Pretreatment education on post treatment outcomes
				2	Tongue pain
				2	Stiff neck
				4	Saving saliva glands
				4	Promptness of treatment
				4	Having an advocate health care provider/nurse/clinician
				5	Information on the available treatment options and new advancements
				1	Postherpetic Neuralgia (complication of an infection causing burning sensation to skin and fibers)
				4	Fear of recurrence
				5	Information on long-term side effects and the possible traumatic experience
				1	Ultra sensitivity to smell
				5	Involve patient in decision making
				1	Fibrosis
				1	Cracked lips
				1	Sore shoulder
				3	Stomach sickness
				5	Freedom to choosing the medical care providers
				5	Accommodation for out of town patients
				5	Engaged healthcare providers with compassionate care
				4	Fatigue
				4	Continue to follow up after 5 years
				4	Social worker/counselling support (individual or group)
				1	Proper fit of dentures after surgery
				3	Communication with healthcare providers
				3	Metallic taste in mouth
				4	Providing an accessible resource/tool for information and common questions
16	ANON124068		Importance	4	Out of town accessible resources and support
				3	Fear of the unknown
				2	Mouth sores
				5	Quality of alternative feeding (feeding tube).
				4	Long-lasting side effects
				3	Nutrition
				4	Tongue loss
				2	Anxiety
				2	Depression
				4	Annual follow up with surgeon
				4	Toothache
				4	Teeth loss
				2	Dietitian services and follow up
				5	Long term rehab services after treatment
				4	Funding to cover travel expenses to access healthcare services
				2	Wrist pain
				4	Late onset side effects
				1	Reduced social interaction
				4	Maintaining a healthy diet
				3	Acid reflux
				3	Scheduling/booking follow-up appointments with healthcare providers (e.g., specialists)
				2	Changes in voice
				2	Access to treatment services in home to prevent unnecessary hospital visits and infection exposure
				3	Headache
				3	Inability to return to the workforce
				4	Tongue pain
				4	Dental service providers specialized/experienced in head and neck cancer
				1	Surgical scars
				5	Accessibility to healthcare services for out of town patients
				4	Promptness of diagnosis
				4	Ability to communicate and speak intelligibly
				2	Costs of parking permits
				2	Aspiration
				4	Dental follow up after treatment
				5	Physical limitation
				5	Clear detailed upfront information of the case and treatment plan
				3	Stress
				4	Prompt Speech and Language Pathology consultation, services and follow up
				5	Having mentors who share the same experience
				4	Swallowing difficulty
				2	Psychological support and recommendations before treatment
				5	Education on how to manage and cope with long-term side effects
				4	Shortness of breath
				5	Post-surgery infections
				4	Accessibility of counseling services in cancer treatment centres
				5	Understanding statistics and current outcomes
				1	Growing beard
				2	Dry mouth
				4	Ability to taste food
				4	Survival
				5	Identification of support groups and resources specific to head and neck cancer
				4	Hearing loss
				3	family/caregiver/loved one/social support
				4	Insomnia
				4	Support through treatment and recovery
				4	Support and guidance after treatment
				3	Tracking patients�۪ progress throughout treatment and post treatment
				4	Coverage for allied health and clinical services i.e: dental, rehab
				5	Knowledgeable and experienced healthcare providers in head and neck cancer
				3	Lymphedema (Lymph fluid retention causing limb swelling where lymph nodes are affected by cancer treatment)
				2	Sticky saliva and phlegm
				4	Social isolation
				3	Keeping the family informed
				4	Oesteoradionecrosis (bone death secondary to radiation therapy)
				2	Changes in bone density
				2	Weight loss.
				1	Hair-free skin grafts
				2	Graft resorption
				4	Pretreatment education on post treatment outcomes
				2	Tongue pain
				1	Stiff neck
				4	Saving saliva glands
				5	Promptness of treatment
				4	Having an advocate health care provider/nurse/clinician
				4	Information on the available treatment options and new advancements
				4	Postherpetic Neuralgia (complication of an infection causing burning sensation to skin and fibers)
				3	Fear of recurrence
				4	Information on long-term side effects and the possible traumatic experience
				2	Ultra sensitivity to smell
				5	Involve patient in decision making
				5	Fibrosis
				2	Cracked lips
				2	Sore shoulder
				4	Stomach sickness
				3	Freedom to choosing the medical care providers
				4	Accommodation for out of town patients
				5	Engaged healthcare providers with compassionate care
				2	Fatigue
				4	Continue to follow up after 5 years
				5	Social worker/counselling support (individual or group)
				4	Proper fit of dentures after surgery
				3	Communication with healthcare providers
				2	Metallic taste in mouth
				4	Providing an accessible resource/tool for information and common questions
17	ANON124112		Importance	5	Out of town accessible resources and support
				3	Fear of the unknown
				5	Mouth sores
				3	Quality of alternative feeding (feeding tube).
				5	Long-lasting side effects
				3	Nutrition
				5	Tongue loss
				2	Anxiety
				3	Depression
				3	Annual follow up with surgeon
				3	Toothache
				3	Teeth loss
				4	Dietitian services and follow up
				4	Long term rehab services after treatment
				5	Funding to cover travel expenses to access healthcare services
				1	Wrist pain
				3	Late onset side effects
				3	Reduced social interaction
				3	Maintaining a healthy diet
				2	Acid reflux
				4	Scheduling/booking follow-up appointments with healthcare providers (e.g., specialists)
				3	Changes in voice
				3	Access to treatment services in home to prevent unnecessary hospital visits and infection exposure
				3	Headache
				3	Inability to return to the workforce
				4	Tongue pain
				5	Dental service providers specialized/experienced in head and neck cancer
				3	Surgical scars
				5	Accessibility to healthcare services for out of town patients
				5	Promptness of diagnosis
				4	Ability to communicate and speak intelligibly
				2	Costs of parking permits
				3	Aspiration
				4	Dental follow up after treatment
				3	Physical limitation
				4	Clear detailed upfront information of the case and treatment plan
				3	Stress
				5	Prompt Speech and Language Pathology consultation, services and follow up
				3	Having mentors who share the same experience
				4	Swallowing difficulty
				4	Psychological support and recommendations before treatment
				4	Education on how to manage and cope with long-term side effects
				4	Shortness of breath
				4	Post-surgery infections
				5	Accessibility of counseling services in cancer treatment centres
				3	Understanding statistics and current outcomes
				2	Growing beard
				3	Dry mouth
				4	Ability to taste food
				5	Survival
				3	Identification of support groups and resources specific to head and neck cancer
				3	Hearing loss
				5	family/caregiver/loved one/social support
				5	Insomnia
				5	Support through treatment and recovery
				5	Support and guidance after treatment
				5	Tracking patients�۪ progress throughout treatment and post treatment
				5	Coverage for allied health and clinical services i.e: dental, rehab
				5	Knowledgeable and experienced healthcare providers in head and neck cancer
				3	Lymphedema (Lymph fluid retention causing limb swelling where lymph nodes are affected by cancer treatment)
				4	Sticky saliva and phlegm
				4	Social isolation
				4	Keeping the family informed
				5	Oesteoradionecrosis (bone death secondary to radiation therapy)
				4	Changes in bone density
				3	Weight loss.
				3	Hair-free skin grafts
				3	Graft resorption
				3	Pretreatment education on post treatment outcomes
				4	Tongue pain
				4	Stiff neck
				4	Saving saliva glands
				5	Promptness of treatment
				2	Having an advocate health care provider/nurse/clinician
				4	Information on the available treatment options and new advancements
				4	Postherpetic Neuralgia (complication of an infection causing burning sensation to skin and fibers)
				5	Fear of recurrence
				3	Information on long-term side effects and the possible traumatic experience
				3	Ultra sensitivity to smell
				4	Involve patient in decision making
				3	Fibrosis
				2	Cracked lips
				3	Sore shoulder
				4	Stomach sickness
				3	Freedom to choosing the medical care providers
				4	Accommodation for out of town patients
				5	Engaged healthcare providers with compassionate care
				5	Fatigue
				5	Continue to follow up after 5 years
				3	Social worker/counselling support (individual or group)
				4	Proper fit of dentures after surgery
				3	Communication with healthcare providers
				3	Metallic taste in mouth
				4	Providing an accessible resource/tool for information and common questions
18	ANON124225		Importance	4	Out of town accessible resources and support
				4	Fear of the unknown
				4	Mouth sores
				5	Quality of alternative feeding (feeding tube).
				4	Long-lasting side effects
				5	Nutrition
				4	Tongue loss
				4	Anxiety
				4	Depression
				5	Annual follow up with surgeon
				4	Toothache
				3	Teeth loss
				3	Dietitian services and follow up
				4	Long term rehab services after treatment
				5	Funding to cover travel expenses to access healthcare services
				3	Wrist pain
				2	Late onset side effects
				4	Reduced social interaction
				3	Maintaining a healthy diet
				4	Scheduling/booking follow-up appointments with healthcare providers (e.g., specialists)
				2	Changes in voice
				4	Access to treatment services in home to prevent unnecessary hospital visits and infection exposure
				2	Headache
				4	Inability to return to the workforce
				4	Tongue pain
				3	Dental service providers specialized/experienced in head and neck cancer
				4	Surgical scars
				5	Accessibility to healthcare services for out of town patients
				4	Promptness of diagnosis
				4	Ability to communicate and speak intelligibly
				2	Costs of parking permits
				4	Aspiration
				4	Dental follow up after treatment
				3	Physical limitation
				5	Clear detailed upfront information of the case and treatment plan
				3	Stress
				4	Prompt Speech and Language Pathology consultation, services and follow up
				4	Having mentors who share the same experience
				5	Swallowing difficulty
				4	Psychological support and recommendations before treatment
				4	Education on how to manage and cope with long-term side effects
				3	Shortness of breath
				4	Post-surgery infections
				3	Accessibility of counseling services in cancer treatment centres
				3	Understanding statistics and current outcomes
				2	Growing beard
				4	Dry mouth
				3	Ability to taste food
				4	Survival
				4	Identification of support groups and resources specific to head and neck cancer
				3	Hearing loss
				4	family/caregiver/loved one/social support
				4	Insomnia
				5	Support through treatment and recovery
				4	Support and guidance after treatment
				5	Tracking patients�۪ progress throughout treatment and post treatment
				4	Coverage for allied health and clinical services i.e: dental, rehab
				4	Knowledgeable and experienced healthcare providers in head and neck cancer
				4	Lymphedema (Lymph fluid retention causing limb swelling where lymph nodes are affected by cancer treatment)
				4	Sticky saliva and phlegm
				5	Keeping the family informed
				4	Oesteoradionecrosis (bone death secondary to radiation therapy)
				4	Changes in bone density
				3	Weight loss.
				5	Hair-free skin grafts
				4	Graft resorption
				4	Pretreatment education on post treatment outcomes
				5	Tongue pain
				3	Stiff neck
				3	Saving saliva glands
				5	Promptness of treatment
				4	Having an advocate health care provider/nurse/clinician
				4	Information on the available treatment options and new advancements
				3	Postherpetic Neuralgia (complication of an infection causing burning sensation to skin and fibers)
				4	Fear of recurrence
				4	Information on long-term side effects and the possible traumatic experience
				5	Ultra sensitivity to smell
				3	Involve patient in decision making
				5	Fibrosis
				3	Cracked lips
				2	Sore shoulder
				2	Stomach sickness
				3	Freedom to choosing the medical care providers
				3	Accommodation for out of town patients
				4	Engaged healthcare providers with compassionate care
				5	Fatigue
				3	Continue to follow up after 5 years
				4	Social worker/counselling support (individual or group)
				2	Proper fit of dentures after surgery
				4	Communication with healthcare providers
				2	Metallic taste in mouth
				4	Providing an accessible resource/tool for information and common questions
19	ANON124257		Importance	3	Out of town accessible resources and support
				4	Fear of the unknown
				5	Mouth sores
				5	Quality of alternative feeding (feeding tube).
				4	Long-lasting side effects
				5	Nutrition
				4	Tongue loss
				4	Anxiety
				4	Depression
				5	Annual follow up with surgeon
				4	Toothache
				4	Teeth loss
				5	Dietitian services and follow up
				5	Long term rehab services after treatment
				3	Funding to cover travel expenses to access healthcare services
				2	Wrist pain
				4	Late onset side effects
				4	Reduced social interaction
				5	Maintaining a healthy diet
				4	Acid reflux
				2	Scheduling/booking follow-up appointments with healthcare providers (e.g., specialists)
				3	Changes in voice
				1	Access to treatment services in home to prevent unnecessary hospital visits and infection exposure
				4	Headache
				4	Inability to return to the workforce
				4	Tongue pain
				5	Dental service providers specialized/experienced in head and neck cancer
				4	Surgical scars
				4	Accessibility to healthcare services for out of town patients
				5	Promptness of diagnosis
				4	Ability to communicate and speak intelligibly
				2	Costs of parking permits
				5	Aspiration
				4	Dental follow up after treatment
				4	Physical limitation
				5	Clear detailed upfront information of the case and treatment plan
				4	Stress
				4	Prompt Speech and Language Pathology consultation, services and follow up
				3	Having mentors who share the same experience
				5	Swallowing difficulty
				5	Psychological support and recommendations before treatment
				5	Education on how to manage and cope with long-term side effects
				4	Shortness of breath
				5	Post-surgery infections
				5	Accessibility of counseling services in cancer treatment centres
				4	Understanding statistics and current outcomes
				1	Growing beard
				5	Dry mouth
				4	Ability to taste food
				4	Survival
				5	Identification of support groups and resources specific to head and neck cancer
				4	Hearing loss
				3	family/caregiver/loved one/social support
				4	Insomnia
				5	Support through treatment and recovery
				5	Support and guidance after treatment
				4	Tracking patients�۪ progress throughout treatment and post treatment
				4	Coverage for allied health and clinical services i.e: dental, rehab
				5	Knowledgeable and experienced healthcare providers in head and neck cancer
				5	Lymphedema (Lymph fluid retention causing limb swelling where lymph nodes are affected by cancer treatment)
				5	Sticky saliva and phlegm
				4	Social isolation
				3	Keeping the family informed
				5	Oesteoradionecrosis (bone death secondary to radiation therapy)
				4	Changes in bone density
				5	Weight loss.
				3	Hair-free skin grafts
				5	Graft resorption
				5	Pretreatment education on post treatment outcomes
				4	Tongue pain
				4	Stiff neck
				4	Saving saliva glands
				5	Promptness of treatment
				4	Having an advocate health care provider/nurse/clinician
				5	Information on the available treatment options and new advancements
				5	Postherpetic Neuralgia (complication of an infection causing burning sensation to skin and fibers)
				4	Fear of recurrence
				5	Information on long-term side effects and the possible traumatic experience
				4	Ultra sensitivity to smell
				5	Involve patient in decision making
				4	Fibrosis
				4	Cracked lips
				4	Sore shoulder
				4	Stomach sickness
				3	Freedom to choosing the medical care providers
				4	Accommodation for out of town patients
				5	Engaged healthcare providers with compassionate care
				4	Fatigue
				5	Continue to follow up after 5 years
				5	Social worker/counselling support (individual or group)
				4	Proper fit of dentures after surgery
				4	Communication with healthcare providers
				4	Metallic taste in mouth
				4	Providing an accessible resource/tool for information and common questions
20	ANON124309		Importance	5	Out of town accessible resources and support
				5	Fear of the unknown
				5	Mouth sores
				5	Quality of alternative feeding (feeding tube).
				5	Long-lasting side effects
				4	Nutrition
				5	Tongue loss
				5	Anxiety
				5	Depression
				3	Annual follow up with surgeon
				4	Toothache
				5	Teeth loss
				3	Dietitian services and follow up
				4	Long term rehab services after treatment
				1	Funding to cover travel expenses to access healthcare services
				1	Wrist pain
				5	Late onset side effects
				3	Reduced social interaction
				3	Maintaining a healthy diet
				3	Acid reflux
				4	Scheduling/booking follow-up appointments with healthcare providers (e.g., specialists)
				3	Changes in voice
				2	Access to treatment services in home to prevent unnecessary hospital visits and infection exposure
				3	Headache
				5	Inability to return to the workforce
				5	Tongue pain
				5	Dental service providers specialized/experienced in head and neck cancer
				5	Surgical scars
				5	Accessibility to healthcare services for out of town patients
				5	Promptness of diagnosis
				5	Ability to communicate and speak intelligibly
				3	Costs of parking permits
				5	Aspiration
				5	Dental follow up after treatment
				5	Physical limitation
				5	Clear detailed upfront information of the case and treatment plan
				5	Stress
				4	Prompt Speech and Language Pathology consultation, services and follow up
				4	Having mentors who share the same experience
				5	Swallowing difficulty
				4	Psychological support and recommendations before treatment
				5	Education on how to manage and cope with long-term side effects
				5	Shortness of breath
				5	Post-surgery infections
				4	Accessibility of counseling services in cancer treatment centres
				3	Understanding statistics and current outcomes
				2	Growing beard
				5	Dry mouth
				5	Ability to taste food
				5	Survival
				5	Identification of support groups and resources specific to head and neck cancer
				5	Hearing loss
				5	family/caregiver/loved one/social support
				5	Insomnia
				5	Support through treatment and recovery
				5	Support and guidance after treatment
				5	Tracking patients�۪ progress throughout treatment and post treatment
				5	Coverage for allied health and clinical services i.e: dental, rehab
				5	Knowledgeable and experienced healthcare providers in head and neck cancer
				5	Lymphedema (Lymph fluid retention causing limb swelling where lymph nodes are affected by cancer treatment)
				4	Sticky saliva and phlegm
				4	Social isolation
				5	Keeping the family informed
				5	Oesteoradionecrosis (bone death secondary to radiation therapy)
				5	Changes in bone density
				3	Weight loss.
				1	Hair-free skin grafts
				1	Graft resorption
				5	Pretreatment education on post treatment outcomes
				5	Tongue pain
				5	Stiff neck
				5	Saving saliva glands
				5	Promptness of treatment
				5	Having an advocate health care provider/nurse/clinician
				5	Information on the available treatment options and new advancements
				5	Postherpetic Neuralgia (complication of an infection causing burning sensation to skin and fibers)
				5	Fear of recurrence
				5	Information on long-term side effects and the possible traumatic experience
				5	Ultra sensitivity to smell
				5	Involve patient in decision making
				5	Fibrosis
				3	Cracked lips
				2	Sore shoulder
				5	Stomach sickness
				5	Freedom to choosing the medical care providers
				5	Accommodation for out of town patients
				5	Engaged healthcare providers with compassionate care
				5	Fatigue
				5	Continue to follow up after 5 years
				5	Social worker/counselling support (individual or group)
				5	Proper fit of dentures after surgery
				5	Communication with healthcare providers
				5	Metallic taste in mouth
				5	Providing an accessible resource/tool for information and common questions
21	P1		Importance	5	Out of town accessible resources and support
				4	Fear of the unknown
				3	Mouth sores
				5	Quality of alternative feeding (feeding tube).
				5	Long-lasting side effects
				4	Nutrition
				1	Tongue loss
				3	Anxiety
				3	Depression
				4	Annual follow up with surgeon
				4	Toothache
				5	Teeth loss
				5	Dietitian services and follow up
				5	Long term rehab services after treatment
				5	Funding to cover travel expenses to access healthcare services
				1	Wrist pain
				5	Late onset side effects
				4	Reduced social interaction
				4	Maintaining a healthy diet
				5	Acid reflux
				4	Scheduling/booking follow-up appointments with healthcare providers (e.g., specialists)
				3	Changes in voice
				1	Access to treatment services in home to prevent unnecessary hospital visits and infection exposure
				3	Headache
				3	Inability to return to the workforce
				4	Tongue pain
				5	Dental service providers specialized/experienced in head and neck cancer
				1	Surgical scars
				5	Accessibility to healthcare services for out of town patients
				5	Promptness of diagnosis
				1	Ability to communicate and speak intelligibly
				4	Costs of parking permits
				2	Aspiration
				5	Dental follow up after treatment
				5	Physical limitation
				5	Clear detailed upfront information of the case and treatment plan
				4	Stress
				1	Prompt Speech and Language Pathology consultation, services and follow up
				5	Having mentors who share the same experience
				5	Swallowing difficulty
				5	Psychological support and recommendations before treatment
				5	Education on how to manage and cope with long-term side effects
				4	Shortness of breath
				2	Post-surgery infections
				4	Accessibility of counseling services in cancer treatment centres
				4	Understanding statistics and current outcomes
				1	Growing beard
				4	Dry mouth
				4	Ability to taste food
				4	Survival
				4	Identification of support groups and resources specific to head and neck cancer
				5	Hearing loss
				4	family/caregiver/loved one/social support
				5	Insomnia
				5	Support through treatment and recovery
				5	Support and guidance after treatment
				4	Tracking patients�۪ progress throughout treatment and post treatment
				4	Coverage for allied health and clinical services i.e: dental, rehab
				5	Knowledgeable and experienced healthcare providers in head and neck cancer
				4	Lymphedema (Lymph fluid retention causing limb swelling where lymph nodes are affected by cancer treatment)
				4	Sticky saliva and phlegm
				5	Social isolation
				4	Keeping the family informed
				5	Oesteoradionecrosis (bone death secondary to radiation therapy)
				5	Changes in bone density
				4	Weight loss.
				1	Hair-free skin grafts
				1	Graft resorption
				5	Pretreatment education on post treatment outcomes
				4	Tongue pain
				5	Stiff neck
				5	Saving saliva glands
				5	Promptness of treatment
				4	Having an advocate health care provider/nurse/clinician
				5	Information on the available treatment options and new advancements
				1	Postherpetic Neuralgia (complication of an infection causing burning sensation to skin and fibers)
				4	Fear of recurrence
				5	Information on long-term side effects and the possible traumatic experience
				4	Ultra sensitivity to smell
				4	Involve patient in decision making
				4	Fibrosis
				3	Cracked lips
				4	Sore shoulder
				3	Stomach sickness
				4	Freedom to choosing the medical care providers
				5	Accommodation for out of town patients
				5	Engaged healthcare providers with compassionate care
				5	Fatigue
				5	Continue to follow up after 5 years
				5	Social worker/counselling support (individual or group)
				1	Proper fit of dentures after surgery
				5	Communication with healthcare providers
				3	Metallic taste in mouth
				4	Providing an accessible resource/tool for information and common questions
22	P2		Importance	1	Out of town accessible resources and support
				4	Fear of the unknown
				3	Mouth sores
				5	Quality of alternative feeding (feeding tube).
				4	Long-lasting side effects
				5	Nutrition
				5	Tongue loss
				4	Anxiety
				4	Depression
				4	Annual follow up with surgeon
				4	Toothache
				3	Teeth loss
				4	Dietitian services and follow up
				2	Long term rehab services after treatment
				2	Funding to cover travel expenses to access healthcare services
				2	Wrist pain
				4	Late onset side effects
				4	Reduced social interaction
				4	Maintaining a healthy diet
				3	Acid reflux
				3	Scheduling/booking follow-up appointments with healthcare providers (e.g., specialists)
				2	Changes in voice
				2	Access to treatment services in home to prevent unnecessary hospital visits and infection exposure
				2	Headache
				2	Inability to return to the workforce
				1	Tongue pain
				4	Dental service providers specialized/experienced in head and neck cancer
				1	Surgical scars
				1	Accessibility to healthcare services for out of town patients
				4	Promptness of diagnosis
				4	Ability to communicate and speak intelligibly
				1	Costs of parking permits
				3	Aspiration
				4	Dental follow up after treatment
				4	Physical limitation
				4	Clear detailed upfront information of the case and treatment plan
				4	Stress
				2	Prompt Speech and Language Pathology consultation, services and follow up
				4	Having mentors who share the same experience
				4	Swallowing difficulty
				2	Psychological support and recommendations before treatment
				2	Education on how to manage and cope with long-term side effects
				3	Shortness of breath
				5	Post-surgery infections
				3	Accessibility of counseling services in cancer treatment centres
				1	Understanding statistics and current outcomes
				1	Growing beard
				4	Dry mouth
				2	Ability to taste food
				4	Survival
				3	Identification of support groups and resources specific to head and neck cancer
				1	Hearing loss
				4	family/caregiver/loved one/social support
				4	Insomnia
				4	Support through treatment and recovery
				4	Support and guidance after treatment
				4	Tracking patients�۪ progress throughout treatment and post treatment
				4	Coverage for allied health and clinical services i.e: dental, rehab
				4	Knowledgeable and experienced healthcare providers in head and neck cancer
				2	Lymphedema (Lymph fluid retention causing limb swelling where lymph nodes are affected by cancer treatment)
				2	Sticky saliva and phlegm
				5	Social isolation
				4	Keeping the family informed
				5	Oesteoradionecrosis (bone death secondary to radiation therapy)
				5	Changes in bone density
				5	Weight loss.
				2	Hair-free skin grafts
				3	Graft resorption
				2	Pretreatment education on post treatment outcomes
				1	Tongue pain
				2	Stiff neck
				2	Saving saliva glands
				4	Promptness of treatment
				4	Having an advocate health care provider/nurse/clinician
				5	Information on the available treatment options and new advancements
				2	Postherpetic Neuralgia (complication of an infection causing burning sensation to skin and fibers)
				4	Fear of recurrence
				2	Information on long-term side effects and the possible traumatic experience
				3	Ultra sensitivity to smell
				4	Involve patient in decision making
				1	Fibrosis
				1	Cracked lips
				2	Sore shoulder
				2	Stomach sickness
				3	Freedom to choosing the medical care providers
				1	Accommodation for out of town patients
				4	Engaged healthcare providers with compassionate care
				4	Fatigue
				4	Continue to follow up after 5 years
				2	Social worker/counselling support (individual or group)
				4	Proper fit of dentures after surgery
				4	Communication with healthcare providers
				1	Metallic taste in mouth
				4	Providing an accessible resource/tool for information and common questions
23	P4		Importance	3	Out of town accessible resources and support
				5	Fear of the unknown
				5	Mouth sores
				5	Quality of alternative feeding (feeding tube).
				4	Long-lasting side effects
				5	Nutrition
				5	Tongue loss
				5	Anxiety
				5	Depression
				5	Annual follow up with surgeon
				3	Toothache
				5	Teeth loss
				4	Dietitian services and follow up
				4	Long term rehab services after treatment
				5	Funding to cover travel expenses to access healthcare services
				1	Wrist pain
				5	Late onset side effects
				3	Reduced social interaction
				4	Maintaining a healthy diet
				3	Acid reflux
				5	Scheduling/booking follow-up appointments with healthcare providers (e.g., specialists)
				4	Changes in voice
				5	Access to treatment services in home to prevent unnecessary hospital visits and infection exposure
				3	Headache
				4	Inability to return to the workforce
				3	Tongue pain
				5	Dental service providers specialized/experienced in head and neck cancer
				4	Surgical scars
				5	Accessibility to healthcare services for out of town patients
				5	Promptness of diagnosis
				5	Ability to communicate and speak intelligibly
				5	Costs of parking permits
				4	Aspiration
				5	Dental follow up after treatment
				5	Physical limitation
				5	Clear detailed upfront information of the case and treatment plan
				5	Stress
				5	Prompt Speech and Language Pathology consultation, services and follow up
				3	Having mentors who share the same experience
				5	Swallowing difficulty
				5	Psychological support and recommendations before treatment
				5	Education on how to manage and cope with long-term side effects
				3	Shortness of breath
				5	Post-surgery infections
				5	Accessibility of counseling services in cancer treatment centres
				3	Understanding statistics and current outcomes
				3	Growing beard
				5	Dry mouth
				5	Ability to taste food
				5	Survival
				5	Identification of support groups and resources specific to head and neck cancer
				5	Hearing loss
				5	family/caregiver/loved one/social support
				5	Insomnia
				5	Support through treatment and recovery
				5	Support and guidance after treatment
				5	Tracking patients�۪ progress throughout treatment and post treatment
				5	Coverage for allied health and clinical services i.e: dental, rehab
				5	Knowledgeable and experienced healthcare providers in head and neck cancer
				5	Lymphedema (Lymph fluid retention causing limb swelling where lymph nodes are affected by cancer treatment)
				5	Sticky saliva and phlegm
				5	Social isolation
				5	Keeping the family informed
				5	Oesteoradionecrosis (bone death secondary to radiation therapy)
				5	Changes in bone density
				5	Weight loss.
				3	Hair-free skin grafts
				2	Graft resorption
				5	Pretreatment education on post treatment outcomes
				5	Tongue pain
				5	Stiff neck
				5	Saving saliva glands
				5	Promptness of treatment
				5	Having an advocate health care provider/nurse/clinician
				5	Information on the available treatment options and new advancements
				5	Postherpetic Neuralgia (complication of an infection causing burning sensation to skin and fibers)
				5	Fear of recurrence
				5	Information on long-term side effects and the possible traumatic experience
				3	Ultra sensitivity to smell
				5	Involve patient in decision making
				5	Fibrosis
				4	Cracked lips
				5	Sore shoulder
				5	Stomach sickness
				3	Freedom to choosing the medical care providers
				5	Accommodation for out of town patients
				5	Engaged healthcare providers with compassionate care
				5	Fatigue
				5	Continue to follow up after 5 years
				5	Social worker/counselling support (individual or group)
				5	Proper fit of dentures after surgery
				5	Communication with healthcare providers
[truncated: 95 more rows]
